# Supplementary material for: Mapping and Screening of Candidate Gene Regulating the Biomass Yield of Sorghum (Sorghum bicolor L.)
Source: Int J Mol Sci. 2024 Jan 8;25(2):796. doi: 10.3390/ijms25020796 (PMC10815252; doi:10.3390/ijms25020796)
Supplement: Supplementary file 1 [file ijms-25-00796-s001.zip]

Archive with 10 entries (10 files):
- tables4.xlsx
- figureS1.jpg
- figureS2.jpg
- figureS3.jpg
- figureS4.jpg
- figureS5.jpg
- tables1.xlsx
- tables2.xlsx
- tables3.xlsx
- tables5.xlsx
