# Supplementary material for: Mapping and Screening of Candidate Gene Regulating the Biomass Yield of Sorghum (Sorghum bicolor L.)
Source: Int J Mol Sci. 2024 Jan 8;25(2):796. doi: 10.3390/ijms25020796 (PMC10815252; doi:10.3390/ijms25020796)
Supplement: Supplementary file 1 [file ijms-25-00796-s001.zip › tables4.xlsx]

## Sheet: ED.all.table
TableS4:all of the SNP and indel after ED analysis.
REGION	CHROM	POS	Ref	Alt	Vtype	mixWT.GT	mixWT.AD	mixWT.DP	mixlob.GT	mixlob.AD	mixlob.DP	Allele	Annotation	PutativeImpact	GeneName	GeneID	FeatureType	FeatureID	TranscriptBioType	Rank	HGVS.c	HVGS.p	cDNA_position_len	CDS_position_len	Protein_position_len	Distance	ERRORS	NRID	NRANNO	UniID	UniANNO	KoID	Koanno	GOTERM	GOANNO	EGGNOG	EGGNOG_ANNO	PfamID	PfamAnno
chr1:1154111:1349520	chr1	1154111	T	TATATATA	INDEL	T/TATATATA	2,12	16	TATATATA/TATATATA	0,15	15	TATATATA	downstream_gene_variant	MODIFIER	LOC8060874	gene-LOC8060874	transcript	rna-XM_002463473.2	protein_coding	--	c.*132_*133insATATATA	--	--	--	--	6	--	XP_002463518.1	cyanohydrin beta-glucosyltransferase [Sorghum bicolor]	sp|Q9SBL1|HMNGT_SORBI	Cyanohydrin beta-glucosyltransferase OS=Sorghum bicolor OX=4558 GN=UGT85B1 PE=1 SV=1	ko00460	Cyanoamino acid metabolism	GO:0005789,GO:0080043,GO:0010132,GO:0080044,GO:0008194,GO:0047792	endoplasmic reticulum membrane:quercetin 3-O-glucosyltransferase activity:dhurrin biosynthetic process:quercetin 7-O-glucosyltransferase activity:UDP-glycosyltransferase activity:cyanohydrin beta-glucosyltransferase activity	S:Function unknown	COG1819(Transferase)	PF00201.20	UDP-glucoronosyl and UDP-glucosyl transferase
chr1:1154111:1349520	chr1	1154111	T	TATATATA	INDEL	T/TATATATA	2,12	16	TATATATA/TATATATA	0,15	15	TATATATA	intergenic_region	MODIFIER	LOC8060874-LOC110430195	gene-LOC8060874-gene-LOC110430195	intergenic_region	gene-LOC8060874-gene-LOC110430195	--	--	n.1154111_1154112insATATATA	--	--	--	--	--	--	--	--	--	--	--	--	--	--	--	--	--	--
chr1:1154111:1349520	chr1	1154113	T	A	SNP	A/T	2,14	16	A/A	0,18	18	A	downstream_gene_variant	MODIFIER	LOC8060874	gene-LOC8060874	transcript	rna-XM_002463473.2	protein_coding	--	c.*134T>A	--	--	--	--	7	--	XP_002463518.1	cyanohydrin beta-glucosyltransferase [Sorghum bicolor]	sp|Q9SBL1|HMNGT_SORBI	Cyanohydrin beta-glucosyltransferase OS=Sorghum bicolor OX=4558 GN=UGT85B1 PE=1 SV=1	ko00460	Cyanoamino acid metabolism	GO:0005789,GO:0080043,GO:0010132,GO:0080044,GO:0008194,GO:0047792	endoplasmic reticulum membrane:quercetin 3-O-glucosyltransferase activity:dhurrin biosynthetic process:quercetin 7-O-glucosyltransferase activity:UDP-glycosyltransferase activity:cyanohydrin beta-glucosyltransferase activity	S:Function unknown	COG1819(Transferase)	PF00201.20	UDP-glucoronosyl and UDP-glucosyl transferase
chr1:1154111:1349520	chr1	1154113	T	A	SNP	A/T	2,14	16	A/A	0,18	18	A	intergenic_region	MODIFIER	LOC8060874-LOC110430195	gene-LOC8060874-gene-LOC110430195	intergenic_region	gene-LOC8060874-gene-LOC110430195	--	--	n.1154113T>A	--	--	--	--	--	--	--	--	--	--	--	--	--	--	--	--	--	--
chr1:1154111:1349520	chr1	1154118	TTA	T	INDEL	T/TTA	2,14	16	T/T	0,17	17	T	downstream_gene_variant	MODIFIER	LOC8060874	gene-LOC8060874	transcript	rna-XM_002463473.2	protein_coding	--	c.*140_*141delTA	--	--	--	--	13	--	XP_002463518.1	cyanohydrin beta-glucosyltransferase [Sorghum bicolor]	sp|Q9SBL1|HMNGT_SORBI	Cyanohydrin beta-glucosyltransferase OS=Sorghum bicolor OX=4558 GN=UGT85B1 PE=1 SV=1	ko00460	Cyanoamino acid metabolism	GO:0005789,GO:0080043,GO:0010132,GO:0080044,GO:0008194,GO:0047792	endoplasmic reticulum membrane:quercetin 3-O-glucosyltransferase activity:dhurrin biosynthetic process:quercetin 7-O-glucosyltransferase activity:UDP-glycosyltransferase activity:cyanohydrin beta-glucosyltransferase activity	S:Function unknown	COG1819(Transferase)	PF00201.20	UDP-glucoronosyl and UDP-glucosyl transferase
chr1:1154111:1349520	chr1	1154118	TTA	T	INDEL	T/TTA	2,14	16	T/T	0,17	17	T	intergenic_region	MODIFIER	LOC8060874-LOC110430195	gene-LOC8060874-gene-LOC110430195	intergenic_region	gene-LOC8060874-gene-LOC110430195	--	--	n.1154119_1154120delTA	--	--	--	--	--	--	--	--	--	--	--	--	--	--	--	--	--	--
chr1:1154111:1349520	chr1	1157054	C	T	SNP	C/T	2,25	27	T/T	0,19	19	T	intergenic_region	MODIFIER	LOC8060874-LOC110430195	gene-LOC8060874-gene-LOC110430195	intergenic_region	gene-LOC8060874-gene-LOC110430195	--	--	n.1157054C>T	--	--	--	--	--	--	--	--	--	--	--	--	--	--	--	--	--	--
chr1:1154111:1349520	chr1	1191450	A	T	SNP	A/T	11,10	21	A/T	19,11	30	T	intergenic_region	MODIFIER	LOC110430191-LOC8060875	gene-LOC110430191-gene-LOC8060875	intergenic_region	gene-LOC110430191-gene-LOC8060875	--	--	n.1191450A>T	--	--	--	--	--	--	--	--	--	--	--	--	--	--	--	--	--	--
chr1:1154111:1349520	chr1	1191522	C	A	SNP	A/C	21,17	38	A/C	19,18	37	A	intergenic_region	MODIFIER	LOC110430191-LOC8060875	gene-LOC110430191-gene-LOC8060875	intergenic_region	gene-LOC110430191-gene-LOC8060875	--	--	n.1191522C>A	--	--	--	--	--	--	--	--	--	--	--	--	--	--	--	--	--	--
chr1:1154111:1349520	chr1	1191545	A	G	SNP	A/G	21,18	39	A/G	19,20	39	G	intergenic_region	MODIFIER	LOC110430191-LOC8060875	gene-LOC110430191-gene-LOC8060875	intergenic_region	gene-LOC110430191-gene-LOC8060875	--	--	n.1191545A>G	--	--	--	--	--	--	--	--	--	--	--	--	--	--	--	--	--	--
chr1:1154111:1349520	chr1	1191579	TTG	T	INDEL	T/TTG	27,15	42	T/TTG	23,20	43	T	intergenic_region	MODIFIER	LOC110430191-LOC8060875	gene-LOC110430191-gene-LOC8060875	intergenic_region	gene-LOC110430191-gene-LOC8060875	--	--	n.1191580_1191581delTG	--	--	--	--	--	--	--	--	--	--	--	--	--	--	--	--	--	--
chr1:1154111:1349520	chr1	1191653	A	C	SNP	A/C	26,15	41	A/C	23,15	38	C	intergenic_region	MODIFIER	LOC110430191-LOC8060875	gene-LOC110430191-gene-LOC8060875	intergenic_region	gene-LOC110430191-gene-LOC8060875	--	--	n.1191653A>C	--	--	--	--	--	--	--	--	--	--	--	--	--	--	--	--	--	--
chr1:1154111:1349520	chr1	1191694	T	C	SNP	C/T	35,13	48	C/T	22,16	38	C	intergenic_region	MODIFIER	LOC110430191-LOC8060875	gene-LOC110430191-gene-LOC8060875	intergenic_region	gene-LOC110430191-gene-LOC8060875	--	--	n.1191694T>C	--	--	--	--	--	--	--	--	--	--	--	--	--	--	--	--	--	--
chr1:1154111:1349520	chr1	1191725	C	T	SNP	C/T	27,21	48	C/T	19,20	39	T	intergenic_region	MODIFIER	LOC110430191-LOC8060875	gene-LOC110430191-gene-LOC8060875	intergenic_region	gene-LOC110430191-gene-LOC8060875	--	--	n.1191725C>T	--	--	--	--	--	--	--	--	--	--	--	--	--	--	--	--	--	--
chr1:1154111:1349520	chr1	1191726	C	CAT	INDEL	C/CAT	27,21	48	C/CAT	19,20	39	CAT	intergenic_region	MODIFIER	LOC110430191-LOC8060875	gene-LOC110430191-gene-LOC8060875	intergenic_region	gene-LOC110430191-gene-LOC8060875	--	--	n.1191726_1191727insAT	--	--	--	--	--	--	--	--	--	--	--	--	--	--	--	--	--	--
chr1:1154111:1349520	chr1	1191743	C	T	SNP	C/T	27,27	54	C/T	21,19	40	T	intergenic_region	MODIFIER	LOC110430191-LOC8060875	gene-LOC110430191-gene-LOC8060875	intergenic_region	gene-LOC110430191-gene-LOC8060875	--	--	n.1191743C>T	--	--	--	--	--	--	--	--	--	--	--	--	--	--	--	--	--	--
chr1:1154111:1349520	chr1	1191763	A	C	SNP	A/C	29,27	56	A/C	25,18	43	C	intergenic_region	MODIFIER	LOC110430191-LOC8060875	gene-LOC110430191-gene-LOC8060875	intergenic_region	gene-LOC110430191-gene-LOC8060875	--	--	n.1191763A>C	--	--	--	--	--	--	--	--	--	--	--	--	--	--	--	--	--	--
chr1:1154111:1349520	chr1	1191822	G	A	SNP	A/G	25,27	52	A/G	28,20	48	A	intergenic_region	MODIFIER	LOC110430191-LOC8060875	gene-LOC110430191-gene-LOC8060875	intergenic_region	gene-LOC110430191-gene-LOC8060875	--	--	n.1191822G>A	--	--	--	--	--	--	--	--	--	--	--	--	--	--	--	--	--	--
chr1:1154111:1349520	chr1	1191852	C	T	SNP	C/T	19,24	43	C/T	24,14	38	T	intergenic_region	MODIFIER	LOC110430191-LOC8060875	gene-LOC110430191-gene-LOC8060875	intergenic_region	gene-LOC110430191-gene-LOC8060875	--	--	n.1191852C>T	--	--	--	--	--	--	--	--	--	--	--	--	--	--	--	--	--	--
chr1:1154111:1349520	chr1	1191866	T	C	SNP	C/T	20,19	39	C/T	25,11	36	C	intergenic_region	MODIFIER	LOC110430191-LOC8060875	gene-LOC110430191-gene-LOC8060875	intergenic_region	gene-LOC110430191-gene-LOC8060875	--	--	n.1191866T>C	--	--	--	--	--	--	--	--	--	--	--	--	--	--	--	--	--	--
chr1:1154111:1349520	chr1	1191867	T	G	SNP	G/T	20,17	37	G/T	24,10	34	G	intergenic_region	MODIFIER	LOC110430191-LOC8060875	gene-LOC110430191-gene-LOC8060875	intergenic_region	gene-LOC110430191-gene-LOC8060875	--	--	n.1191867T>G	--	--	--	--	--	--	--	--	--	--	--	--	--	--	--	--	--	--
chr1:1154111:1349520	chr1	1191892	C	CT	INDEL	C/CT	19,10	29	C/CT	21,8	29	CT	intergenic_region	MODIFIER	LOC110430191-LOC8060875	gene-LOC110430191-gene-LOC8060875	intergenic_region	gene-LOC110430191-gene-LOC8060875	--	--	n.1191892_1191893insT	--	--	--	--	--	--	--	--	--	--	--	--	--	--	--	--	--	--
chr1:1154111:1349520	chr1	1192336	A	C	SNP	A/C	12,13	25	A/C	15,19	34	C	intergenic_region	MODIFIER	LOC110430191-LOC8060875	gene-LOC110430191-gene-LOC8060875	intergenic_region	gene-LOC110430191-gene-LOC8060875	--	--	n.1192336A>C	--	--	--	--	--	--	--	--	--	--	--	--	--	--	--	--	--	--
chr1:1154111:1349520	chr1	1192337	A	AGATC	INDEL	A/AGATC	12,13	25	A/AGATC	15,20	35	AGATC	intergenic_region	MODIFIER	LOC110430191-LOC8060875	gene-LOC110430191-gene-LOC8060875	intergenic_region	gene-LOC110430191-gene-LOC8060875	--	--	n.1192337_1192338insGATC	--	--	--	--	--	--	--	--	--	--	--	--	--	--	--	--	--	--
chr1:1154111:1349520	chr1	1192365	A	G	SNP	A/G	11,12	23	A/G	13,25	38	G	intergenic_region	MODIFIER	LOC110430191-LOC8060875	gene-LOC110430191-gene-LOC8060875	intergenic_region	gene-LOC110430191-gene-LOC8060875	--	--	n.1192365A>G	--	--	--	--	--	--	--	--	--	--	--	--	--	--	--	--	--	--
chr1:1154111:1349520	chr1	1192421	A	G	SNP	A/G	13,12	25	A/G	16,17	33	G	intergenic_region	MODIFIER	LOC110430191-LOC8060875	gene-LOC110430191-gene-LOC8060875	intergenic_region	gene-LOC110430191-gene-LOC8060875	--	--	n.1192421A>G	--	--	--	--	--	--	--	--	--	--	--	--	--	--	--	--	--	--
chr1:1154111:1349520	chr1	1192438	T	A	SNP	A/T	12,11	23	A/T	14,20	34	A	intergenic_region	MODIFIER	LOC110430191-LOC8060875	gene-LOC110430191-gene-LOC8060875	intergenic_region	gene-LOC110430191-gene-LOC8060875	--	--	n.1192438T>A	--	--	--	--	--	--	--	--	--	--	--	--	--	--	--	--	--	--
chr1:1154111:1349520	chr1	1192440	C	A	SNP	A/C	14,11	25	A/C	14,20	34	A	intergenic_region	MODIFIER	LOC110430191-LOC8060875	gene-LOC110430191-gene-LOC8060875	intergenic_region	gene-LOC110430191-gene-LOC8060875	--	--	n.1192440C>A	--	--	--	--	--	--	--	--	--	--	--	--	--	--	--	--	--	--
chr1:1154111:1349520	chr1	1192465	G	T	SNP	G/T	11,11	22	G/T	20,17	37	T	intergenic_region	MODIFIER	LOC110430191-LOC8060875	gene-LOC110430191-gene-LOC8060875	intergenic_region	gene-LOC110430191-gene-LOC8060875	--	--	n.1192465G>T	--	--	--	--	--	--	--	--	--	--	--	--	--	--	--	--	--	--
chr1:1154111:1349520	chr1	1211394	A	AAG	INDEL	AAG/AAG	2,19	21	A/AAG	3,21	24	AAG	intergenic_region	MODIFIER	LOC8061415-LOC8061643	gene-LOC8061415-gene-LOC8061643	intergenic_region	gene-LOC8061415-gene-LOC8061643	--	--	n.1211394_1211395insAG	--	--	--	--	--	--	--	--	--	--	--	--	--	--	--	--	--	--
chr1:1154111:1349520	chr1	1214500	C	CATGTGTTTAGTTCGTAAAATTTTTAGTTTTTTGGCTGTTGTAGTATTTTCGTTTTTATTTGATAAATATTATCCAATTATAAAATAATTAGGCTCAAAAGATTCATATCACAAATTACAGGTAAACCATATATGT	INDEL	C/C	15,0	15	CATGTGTTTAGTTCGTAAAATTTTTAGTTTTTTGGCTGTTGTAGTATTTTCGTTTTTATTTGATAAATATTATCCAATTATAAAATAATTAGGCTCAAAAGATTCATATCACAAATTACAGGTAAACCATATATGT/CATGTGTTTAGTTCGTAAAATTTTTAGTTTTTTGGCTGTTGTAGTATTTTCGTTTTTATTTGATAAATATTATCCAATTATAAAATAATTAGGCTCAAAAGATTCATATCACAAATTACAGGTAAACCATATATGT	1,15	16	CATGTGTTTAGTTCGTAAAATTTTTAGTTTTTTGGCTGTTGTAGTATTTTCGTTTTTATTTGATAAATATTATCCAATTATAAAATAATTAGGCTCAAAAGATTCATATCACAAATTACAGGTAAACCATATATGT	upstream_gene_variant	MODIFIER	LOC8061643	gene-LOC8061643	transcript	rna-XM_002463474.2	protein_coding	--	c.-671_-670insATGTGTTTAGTTCGTAAAATTTTTAGTTTTTTGGCTGTTGTAGTATTTTCGTTTTTATTTGATAAATATTATCCAATTATAAAATAATTAGGCTCAAAAGATTCATATCACAAATTACAGGTAAACCATATATGT	--	--	--	--	573	--	XP_002463519.1	conserved oligomeric Golgi complex subunit 2 [Sorghum bicolor]	sp|F4JRR1|COG2_ARATH	Conserved oligomeric Golgi complex subunit 2 OS=Arabidopsis thaliana OX=3702 GN=COG2 PE=1 SV=1	--	--	GO:0060178,GO:0005794,GO:0007030,GO:0017119,GO:0005773,GO:0031410,GO:0016020,GO:0006891,GO:0015031,GO:0042803	regulation of exocyst localization:Golgi apparatus:Golgi organization:Golgi transport complex:vacuole:cytoplasmic vesicle:membrane:intra-Golgi vesicle-mediated transport:protein transport:protein homodimerization activity	U:Intracellular trafficking, secretion, and vesicular transport	ENOG410XU2D(Golgi organization)	PF06148.13,PF12022.10	COG (conserved oligomeric Golgi) complex component, COG2:Domain of unknown function (DUF3510)
chr1:1154111:1349520	chr1	1214500	C	CATGTGTTTAGTTCGTAAAATTTTTAGTTTTTTGGCTGTTGTAGTATTTTCGTTTTTATTTGATAAATATTATCCAATTATAAAATAATTAGGCTCAAAAGATTCATATCACAAATTACAGGTAAACCATATATGT	INDEL	C/C	15,0	15	CATGTGTTTAGTTCGTAAAATTTTTAGTTTTTTGGCTGTTGTAGTATTTTCGTTTTTATTTGATAAATATTATCCAATTATAAAATAATTAGGCTCAAAAGATTCATATCACAAATTACAGGTAAACCATATATGT/CATGTGTTTAGTTCGTAAAATTTTTAGTTTTTTGGCTGTTGTAGTATTTTCGTTTTTATTTGATAAATATTATCCAATTATAAAATAATTAGGCTCAAAAGATTCATATCACAAATTACAGGTAAACCATATATGT	1,15	16	CATGTGTTTAGTTCGTAAAATTTTTAGTTTTTTGGCTGTTGTAGTATTTTCGTTTTTATTTGATAAATATTATCCAATTATAAAATAATTAGGCTCAAAAGATTCATATCACAAATTACAGGTAAACCATATATGT	intergenic_region	MODIFIER	LOC8061415-LOC8061643	gene-LOC8061415-gene-LOC8061643	intergenic_region	gene-LOC8061415-gene-LOC8061643	--	--	n.1214500_1214501insATGTGTTTAGTTCGTAAAATTTTTAGTTTTTTGGCTGTTGTAGTATTTTCGTTTTTATTTGATAAATATTATCCAATTATAAAATAATTAGGCTCAAAAGATTCATATCACAAATTACAGGTAAACCATATATGT	--	--	--	--	--	--	--	--	--	--	--	--	--	--	--	--	--	--
chr1:1154111:1349520	chr1	1243646	T	TC	INDEL	TC/TC	0,22	22	T/TC	2,12	14	TC	upstream_gene_variant	MODIFIER	LOC8080153	gene-LOC8080153	transcript	rna-XM_021450788.1	protein_coding	--	c.-385_-384insG	--	--	--	--	229	--	XP_021306463.1	kinetochore protein nuf2 [Sorghum bicolor]	sp|Q8RXJ0|NUF2_ARATH	Kinetochore protein NUF2 homolog OS=Arabidopsis thaliana OX=3702 GN=NUF2 PE=1 SV=1	--	--	GO:0051383,GO:0045132,GO:0000778,GO:0007052,GO:0044877,GO:0007049,GO:0031262,GO:0051315,GO:0051301	kinetochore organization:meiotic chromosome segregation:condensed nuclear chromosome kinetochore:mitotic spindle organization:macromolecular complex binding:cell cycle:Ndc80 complex:attachment of mitotic spindle microtubules to kinetochore:cell division	S:Function unknown	ENOG410ZI4C(NUF2, NDC80 kinetochore complex component, homolog (S. cerevisiae))	PF03800.16	Nuf2 family
chr1:1154111:1349520	chr1	1243646	T	TC	INDEL	TC/TC	0,22	22	T/TC	2,12	14	TC	intergenic_region	MODIFIER	LOC8080153-LOC8080154	gene-LOC8080153-gene-LOC8080154	intergenic_region	gene-LOC8080153-gene-LOC8080154	--	--	n.1243646_1243647insC	--	--	--	--	--	--	--	--	--	--	--	--	--	--	--	--	--	--
chr1:1154111:1349520	chr1	1243675	G	A	SNP	A/A	0,19	19	A/G	2,13	15	A	upstream_gene_variant	MODIFIER	LOC8080153	gene-LOC8080153	transcript	rna-XM_021450788.1	protein_coding	--	c.-413C>T	--	--	--	--	257	--	XP_021306463.1	kinetochore protein nuf2 [Sorghum bicolor]	sp|Q8RXJ0|NUF2_ARATH	Kinetochore protein NUF2 homolog OS=Arabidopsis thaliana OX=3702 GN=NUF2 PE=1 SV=1	--	--	GO:0051383,GO:0045132,GO:0000778,GO:0007052,GO:0044877,GO:0007049,GO:0031262,GO:0051315,GO:0051301	kinetochore organization:meiotic chromosome segregation:condensed nuclear chromosome kinetochore:mitotic spindle organization:macromolecular complex binding:cell cycle:Ndc80 complex:attachment of mitotic spindle microtubules to kinetochore:cell division	S:Function unknown	ENOG410ZI4C(NUF2, NDC80 kinetochore complex component, homolog (S. cerevisiae))	PF03800.16	Nuf2 family
chr1:1154111:1349520	chr1	1243675	G	A	SNP	A/A	0,19	19	A/G	2,13	15	A	intergenic_region	MODIFIER	LOC8080153-LOC8080154	gene-LOC8080153-gene-LOC8080154	intergenic_region	gene-LOC8080153-gene-LOC8080154	--	--	n.1243675G>A	--	--	--	--	--	--	--	--	--	--	--	--	--	--	--	--	--	--
chr1:1154111:1349520	chr1	1260614	G	A	SNP	G/G	37,0	37	A/G	19,7	26	A	upstream_gene_variant	MODIFIER	LOC8060879	gene-LOC8060879	transcript	rna-XM_021451554.1	protein_coding	--	c.-976G>A	--	--	--	--	868	--	XP_021307229.1	uncharacterized protein LOC8060879 [Sorghum bicolor]	sp|P21885|SPEA_BACSU	Arginine decarboxylase OS=Bacillus subtilis (strain 168) OX=224308 GN=speA PE=1 SV=2	--	--	GO:0003824,GO:0016021,GO:0046872,GO:0003993	catalytic activity:integral component of membrane:metal ion binding:acid phosphatase activity	E:Amino acid transport and metabolism	COG1982(decarboxylase)	PF01276.22,PF03711.17,PF00155.23	Orn/Lys/Arg decarboxylase, major domain:Orn/Lys/Arg decarboxylase, C-terminal domain:Aminotransferase class I and II
chr1:1154111:1349520	chr1	1260614	G	A	SNP	G/G	37,0	37	A/G	19,7	26	A	upstream_gene_variant	MODIFIER	LOC8060879	gene-LOC8060879	transcript	rna-XM_021451555.1	protein_coding	--	c.-976G>A	--	--	--	--	868	--	XP_021307229.1	uncharacterized protein LOC8060879 [Sorghum bicolor]	sp|P21885|SPEA_BACSU	Arginine decarboxylase OS=Bacillus subtilis (strain 168) OX=224308 GN=speA PE=1 SV=2	--	--	GO:0003824,GO:0016021,GO:0046872,GO:0003993	catalytic activity:integral component of membrane:metal ion binding:acid phosphatase activity	E:Amino acid transport and metabolism	COG1982(decarboxylase)	PF01276.22,PF03711.17,PF00155.23	Orn/Lys/Arg decarboxylase, major domain:Orn/Lys/Arg decarboxylase, C-terminal domain:Aminotransferase class I and II
chr1:1154111:1349520	chr1	1260614	G	A	SNP	G/G	37,0	37	A/G	19,7	26	A	upstream_gene_variant	MODIFIER	LOC8060879	gene-LOC8060879	transcript	rna-XM_021451556.1	protein_coding	--	c.-976G>A	--	--	--	--	868	--	XP_021307229.1	uncharacterized protein LOC8060879 [Sorghum bicolor]	sp|P21885|SPEA_BACSU	Arginine decarboxylase OS=Bacillus subtilis (strain 168) OX=224308 GN=speA PE=1 SV=2	--	--	GO:0003824,GO:0016021,GO:0046872,GO:0003993	catalytic activity:integral component of membrane:metal ion binding:acid phosphatase activity	E:Amino acid transport and metabolism	COG1982(decarboxylase)	PF01276.22,PF03711.17,PF00155.23	Orn/Lys/Arg decarboxylase, major domain:Orn/Lys/Arg decarboxylase, C-terminal domain:Aminotransferase class I and II
chr1:1154111:1349520	chr1	1260614	G	A	SNP	G/G	37,0	37	A/G	19,7	26	A	downstream_gene_variant	MODIFIER	LOC8060878	gene-LOC8060878	transcript	rna-XM_021452636.1	protein_coding	--	c.*1367G>A	--	--	--	--	1119	--	XP_021308311.1	purple acid phosphatase 15 [Sorghum bicolor]	sp|Q9SFU3|PPA15_ARATH	Purple acid phosphatase 15 OS=Arabidopsis thaliana OX=3702 GN=PAP15 PE=1 SV=1	--	--	GO:0046872,GO:0003993	metal ion binding:acid phosphatase activity	S:Function unknown	COG1409(Hydrolyzes cAMP to 5'-AMP. Plays an important regulatory role in modulating the intracellular concentration of cAMP, thereby influencing cAMP-dependent processes (By similarity))	PF00149.30,PF16656.7,PF14008.8	Calcineurin-like phosphoesterase:Purple acid Phosphatase, N-terminal domain:Iron/zinc purple acid phosphatase-like protein C
chr1:1154111:1349520	chr1	1260614	G	A	SNP	G/G	37,0	37	A/G	19,7	26	A	intergenic_region	MODIFIER	LOC8060878-LOC8060879	gene-LOC8060878-gene-LOC8060879	intergenic_region	gene-LOC8060878-gene-LOC8060879	--	--	n.1260614G>A	--	--	--	--	--	--	--	--	--	--	--	--	--	--	--	--	--	--
chr1:1154111:1349520	chr1	1260644	C	T	SNP	C/T	12,15	27	C/T	16,17	33	T	upstream_gene_variant	MODIFIER	LOC8060879	gene-LOC8060879	transcript	rna-XM_021451554.1	protein_coding	--	c.-946C>T	--	--	--	--	838	--	XP_021307229.1	uncharacterized protein LOC8060879 [Sorghum bicolor]	sp|P21885|SPEA_BACSU	Arginine decarboxylase OS=Bacillus subtilis (strain 168) OX=224308 GN=speA PE=1 SV=2	--	--	GO:0003824,GO:0016021,GO:0046872,GO:0003993	catalytic activity:integral component of membrane:metal ion binding:acid phosphatase activity	E:Amino acid transport and metabolism	COG1982(decarboxylase)	PF01276.22,PF03711.17,PF00155.23	Orn/Lys/Arg decarboxylase, major domain:Orn/Lys/Arg decarboxylase, C-terminal domain:Aminotransferase class I and II
chr1:1154111:1349520	chr1	1260644	C	T	SNP	C/T	12,15	27	C/T	16,17	33	T	upstream_gene_variant	MODIFIER	LOC8060879	gene-LOC8060879	transcript	rna-XM_021451555.1	protein_coding	--	c.-946C>T	--	--	--	--	838	--	XP_021307229.1	uncharacterized protein LOC8060879 [Sorghum bicolor]	sp|P21885|SPEA_BACSU	Arginine decarboxylase OS=Bacillus subtilis (strain 168) OX=224308 GN=speA PE=1 SV=2	--	--	GO:0003824,GO:0016021,GO:0046872,GO:0003993	catalytic activity:integral component of membrane:metal ion binding:acid phosphatase activity	E:Amino acid transport and metabolism	COG1982(decarboxylase)	PF01276.22,PF03711.17,PF00155.23	Orn/Lys/Arg decarboxylase, major domain:Orn/Lys/Arg decarboxylase, C-terminal domain:Aminotransferase class I and II
chr1:1154111:1349520	chr1	1260644	C	T	SNP	C/T	12,15	27	C/T	16,17	33	T	upstream_gene_variant	MODIFIER	LOC8060879	gene-LOC8060879	transcript	rna-XM_021451556.1	protein_coding	--	c.-946C>T	--	--	--	--	838	--	XP_021307229.1	uncharacterized protein LOC8060879 [Sorghum bicolor]	sp|P21885|SPEA_BACSU	Arginine decarboxylase OS=Bacillus subtilis (strain 168) OX=224308 GN=speA PE=1 SV=2	--	--	GO:0003824,GO:0016021,GO:0046872,GO:0003993	catalytic activity:integral component of membrane:metal ion binding:acid phosphatase activity	E:Amino acid transport and metabolism	COG1982(decarboxylase)	PF01276.22,PF03711.17,PF00155.23	Orn/Lys/Arg decarboxylase, major domain:Orn/Lys/Arg decarboxylase, C-terminal domain:Aminotransferase class I and II
chr1:1154111:1349520	chr1	1260644	C	T	SNP	C/T	12,15	27	C/T	16,17	33	T	downstream_gene_variant	MODIFIER	LOC8060878	gene-LOC8060878	transcript	rna-XM_021452636.1	protein_coding	--	c.*1397C>T	--	--	--	--	1149	--	XP_021308311.1	purple acid phosphatase 15 [Sorghum bicolor]	sp|Q9SFU3|PPA15_ARATH	Purple acid phosphatase 15 OS=Arabidopsis thaliana OX=3702 GN=PAP15 PE=1 SV=1	--	--	GO:0046872,GO:0003993	metal ion binding:acid phosphatase activity	S:Function unknown	COG1409(Hydrolyzes cAMP to 5'-AMP. Plays an important regulatory role in modulating the intracellular concentration of cAMP, thereby influencing cAMP-dependent processes (By similarity))	PF00149.30,PF16656.7,PF14008.8	Calcineurin-like phosphoesterase:Purple acid Phosphatase, N-terminal domain:Iron/zinc purple acid phosphatase-like protein C
chr1:1154111:1349520	chr1	1260644	C	T	SNP	C/T	12,15	27	C/T	16,17	33	T	intergenic_region	MODIFIER	LOC8060878-LOC8060879	gene-LOC8060878-gene-LOC8060879	intergenic_region	gene-LOC8060878-gene-LOC8060879	--	--	n.1260644C>T	--	--	--	--	--	--	--	--	--	--	--	--	--	--	--	--	--	--
chr1:1154111:1349520	chr1	1260664	A	G	SNP	A/G	19,11	30	A/G	23,7	30	G	upstream_gene_variant	MODIFIER	LOC8060879	gene-LOC8060879	transcript	rna-XM_021451554.1	protein_coding	--	c.-926A>G	--	--	--	--	818	--	XP_021307229.1	uncharacterized protein LOC8060879 [Sorghum bicolor]	sp|P21885|SPEA_BACSU	Arginine decarboxylase OS=Bacillus subtilis (strain 168) OX=224308 GN=speA PE=1 SV=2	--	--	GO:0003824,GO:0016021,GO:0046872,GO:0003993	catalytic activity:integral component of membrane:metal ion binding:acid phosphatase activity	E:Amino acid transport and metabolism	COG1982(decarboxylase)	PF01276.22,PF03711.17,PF00155.23	Orn/Lys/Arg decarboxylase, major domain:Orn/Lys/Arg decarboxylase, C-terminal domain:Aminotransferase class I and II
chr1:1154111:1349520	chr1	1260664	A	G	SNP	A/G	19,11	30	A/G	23,7	30	G	upstream_gene_variant	MODIFIER	LOC8060879	gene-LOC8060879	transcript	rna-XM_021451555.1	protein_coding	--	c.-926A>G	--	--	--	--	818	--	XP_021307229.1	uncharacterized protein LOC8060879 [Sorghum bicolor]	sp|P21885|SPEA_BACSU	Arginine decarboxylase OS=Bacillus subtilis (strain 168) OX=224308 GN=speA PE=1 SV=2	--	--	GO:0003824,GO:0016021,GO:0046872,GO:0003993	catalytic activity:integral component of membrane:metal ion binding:acid phosphatase activity	E:Amino acid transport and metabolism	COG1982(decarboxylase)	PF01276.22,PF03711.17,PF00155.23	Orn/Lys/Arg decarboxylase, major domain:Orn/Lys/Arg decarboxylase, C-terminal domain:Aminotransferase class I and II
chr1:1154111:1349520	chr1	1260664	A	G	SNP	A/G	19,11	30	A/G	23,7	30	G	upstream_gene_variant	MODIFIER	LOC8060879	gene-LOC8060879	transcript	rna-XM_021451556.1	protein_coding	--	c.-926A>G	--	--	--	--	818	--	XP_021307229.1	uncharacterized protein LOC8060879 [Sorghum bicolor]	sp|P21885|SPEA_BACSU	Arginine decarboxylase OS=Bacillus subtilis (strain 168) OX=224308 GN=speA PE=1 SV=2	--	--	GO:0003824,GO:0016021,GO:0046872,GO:0003993	catalytic activity:integral component of membrane:metal ion binding:acid phosphatase activity	E:Amino acid transport and metabolism	COG1982(decarboxylase)	PF01276.22,PF03711.17,PF00155.23	Orn/Lys/Arg decarboxylase, major domain:Orn/Lys/Arg decarboxylase, C-terminal domain:Aminotransferase class I and II
chr1:1154111:1349520	chr1	1260664	A	G	SNP	A/G	19,11	30	A/G	23,7	30	G	downstream_gene_variant	MODIFIER	LOC8060878	gene-LOC8060878	transcript	rna-XM_021452636.1	protein_coding	--	c.*1417A>G	--	--	--	--	1169	--	XP_021308311.1	purple acid phosphatase 15 [Sorghum bicolor]	sp|Q9SFU3|PPA15_ARATH	Purple acid phosphatase 15 OS=Arabidopsis thaliana OX=3702 GN=PAP15 PE=1 SV=1	--	--	GO:0046872,GO:0003993	metal ion binding:acid phosphatase activity	S:Function unknown	COG1409(Hydrolyzes cAMP to 5'-AMP. Plays an important regulatory role in modulating the intracellular concentration of cAMP, thereby influencing cAMP-dependent processes (By similarity))	PF00149.30,PF16656.7,PF14008.8	Calcineurin-like phosphoesterase:Purple acid Phosphatase, N-terminal domain:Iron/zinc purple acid phosphatase-like protein C
chr1:1154111:1349520	chr1	1260664	A	G	SNP	A/G	19,11	30	A/G	23,7	30	G	intergenic_region	MODIFIER	LOC8060878-LOC8060879	gene-LOC8060878-gene-LOC8060879	intergenic_region	gene-LOC8060878-gene-LOC8060879	--	--	n.1260664A>G	--	--	--	--	--	--	--	--	--	--	--	--	--	--	--	--	--	--
chr1:1154111:1349520	chr1	1260679	C	G	SNP	C/G	14,18	32	C/G	13,17	30	G	upstream_gene_variant	MODIFIER	LOC8060879	gene-LOC8060879	transcript	rna-XM_021451554.1	protein_coding	--	c.-911C>G	--	--	--	--	803	--	XP_021307229.1	uncharacterized protein LOC8060879 [Sorghum bicolor]	sp|P21885|SPEA_BACSU	Arginine decarboxylase OS=Bacillus subtilis (strain 168) OX=224308 GN=speA PE=1 SV=2	--	--	GO:0003824,GO:0016021,GO:0046872,GO:0003993	catalytic activity:integral component of membrane:metal ion binding:acid phosphatase activity	E:Amino acid transport and metabolism	COG1982(decarboxylase)	PF01276.22,PF03711.17,PF00155.23	Orn/Lys/Arg decarboxylase, major domain:Orn/Lys/Arg decarboxylase, C-terminal domain:Aminotransferase class I and II
chr1:1154111:1349520	chr1	1260679	C	G	SNP	C/G	14,18	32	C/G	13,17	30	G	upstream_gene_variant	MODIFIER	LOC8060879	gene-LOC8060879	transcript	rna-XM_021451555.1	protein_coding	--	c.-911C>G	--	--	--	--	803	--	XP_021307229.1	uncharacterized protein LOC8060879 [Sorghum bicolor]	sp|P21885|SPEA_BACSU	Arginine decarboxylase OS=Bacillus subtilis (strain 168) OX=224308 GN=speA PE=1 SV=2	--	--	GO:0003824,GO:0016021,GO:0046872,GO:0003993	catalytic activity:integral component of membrane:metal ion binding:acid phosphatase activity	E:Amino acid transport and metabolism	COG1982(decarboxylase)	PF01276.22,PF03711.17,PF00155.23	Orn/Lys/Arg decarboxylase, major domain:Orn/Lys/Arg decarboxylase, C-terminal domain:Aminotransferase class I and II
chr1:1154111:1349520	chr1	1260679	C	G	SNP	C/G	14,18	32	C/G	13,17	30	G	upstream_gene_variant	MODIFIER	LOC8060879	gene-LOC8060879	transcript	rna-XM_021451556.1	protein_coding	--	c.-911C>G	--	--	--	--	803	--	XP_021307229.1	uncharacterized protein LOC8060879 [Sorghum bicolor]	sp|P21885|SPEA_BACSU	Arginine decarboxylase OS=Bacillus subtilis (strain 168) OX=224308 GN=speA PE=1 SV=2	--	--	GO:0003824,GO:0016021,GO:0046872,GO:0003993	catalytic activity:integral component of membrane:metal ion binding:acid phosphatase activity	E:Amino acid transport and metabolism	COG1982(decarboxylase)	PF01276.22,PF03711.17,PF00155.23	Orn/Lys/Arg decarboxylase, major domain:Orn/Lys/Arg decarboxylase, C-terminal domain:Aminotransferase class I and II
chr1:1154111:1349520	chr1	1260679	C	G	SNP	C/G	14,18	32	C/G	13,17	30	G	downstream_gene_variant	MODIFIER	LOC8060878	gene-LOC8060878	transcript	rna-XM_021452636.1	protein_coding	--	c.*1432C>G	--	--	--	--	1184	--	XP_021308311.1	purple acid phosphatase 15 [Sorghum bicolor]	sp|Q9SFU3|PPA15_ARATH	Purple acid phosphatase 15 OS=Arabidopsis thaliana OX=3702 GN=PAP15 PE=1 SV=1	--	--	GO:0046872,GO:0003993	metal ion binding:acid phosphatase activity	S:Function unknown	COG1409(Hydrolyzes cAMP to 5'-AMP. Plays an important regulatory role in modulating the intracellular concentration of cAMP, thereby influencing cAMP-dependent processes (By similarity))	PF00149.30,PF16656.7,PF14008.8	Calcineurin-like phosphoesterase:Purple acid Phosphatase, N-terminal domain:Iron/zinc purple acid phosphatase-like protein C
chr1:1154111:1349520	chr1	1260679	C	G	SNP	C/G	14,18	32	C/G	13,17	30	G	intergenic_region	MODIFIER	LOC8060878-LOC8060879	gene-LOC8060878-gene-LOC8060879	intergenic_region	gene-LOC8060878-gene-LOC8060879	--	--	n.1260679C>G	--	--	--	--	--	--	--	--	--	--	--	--	--	--	--	--	--	--
chr1:1154111:1349520	chr1	1260683	G	A	SNP	A/G	20,11	31	A/G	24,7	31	A	upstream_gene_variant	MODIFIER	LOC8060879	gene-LOC8060879	transcript	rna-XM_021451554.1	protein_coding	--	c.-907G>A	--	--	--	--	799	--	XP_021307229.1	uncharacterized protein LOC8060879 [Sorghum bicolor]	sp|P21885|SPEA_BACSU	Arginine decarboxylase OS=Bacillus subtilis (strain 168) OX=224308 GN=speA PE=1 SV=2	--	--	GO:0003824,GO:0016021,GO:0046872,GO:0003993	catalytic activity:integral component of membrane:metal ion binding:acid phosphatase activity	E:Amino acid transport and metabolism	COG1982(decarboxylase)	PF01276.22,PF03711.17,PF00155.23	Orn/Lys/Arg decarboxylase, major domain:Orn/Lys/Arg decarboxylase, C-terminal domain:Aminotransferase class I and II
chr1:1154111:1349520	chr1	1260683	G	A	SNP	A/G	20,11	31	A/G	24,7	31	A	upstream_gene_variant	MODIFIER	LOC8060879	gene-LOC8060879	transcript	rna-XM_021451555.1	protein_coding	--	c.-907G>A	--	--	--	--	799	--	XP_021307229.1	uncharacterized protein LOC8060879 [Sorghum bicolor]	sp|P21885|SPEA_BACSU	Arginine decarboxylase OS=Bacillus subtilis (strain 168) OX=224308 GN=speA PE=1 SV=2	--	--	GO:0003824,GO:0016021,GO:0046872,GO:0003993	catalytic activity:integral component of membrane:metal ion binding:acid phosphatase activity	E:Amino acid transport and metabolism	COG1982(decarboxylase)	PF01276.22,PF03711.17,PF00155.23	Orn/Lys/Arg decarboxylase, major domain:Orn/Lys/Arg decarboxylase, C-terminal domain:Aminotransferase class I and II
chr1:1154111:1349520	chr1	1260683	G	A	SNP	A/G	20,11	31	A/G	24,7	31	A	upstream_gene_variant	MODIFIER	LOC8060879	gene-LOC8060879	transcript	rna-XM_021451556.1	protein_coding	--	c.-907G>A	--	--	--	--	799	--	XP_021307229.1	uncharacterized protein LOC8060879 [Sorghum bicolor]	sp|P21885|SPEA_BACSU	Arginine decarboxylase OS=Bacillus subtilis (strain 168) OX=224308 GN=speA PE=1 SV=2	--	--	GO:0003824,GO:0016021,GO:0046872,GO:0003993	catalytic activity:integral component of membrane:metal ion binding:acid phosphatase activity	E:Amino acid transport and metabolism	COG1982(decarboxylase)	PF01276.22,PF03711.17,PF00155.23	Orn/Lys/Arg decarboxylase, major domain:Orn/Lys/Arg decarboxylase, C-terminal domain:Aminotransferase class I and II
chr1:1154111:1349520	chr1	1260683	G	A	SNP	A/G	20,11	31	A/G	24,7	31	A	downstream_gene_variant	MODIFIER	LOC8060878	gene-LOC8060878	transcript	rna-XM_021452636.1	protein_coding	--	c.*1436G>A	--	--	--	--	1188	--	XP_021308311.1	purple acid phosphatase 15 [Sorghum bicolor]	sp|Q9SFU3|PPA15_ARATH	Purple acid phosphatase 15 OS=Arabidopsis thaliana OX=3702 GN=PAP15 PE=1 SV=1	--	--	GO:0046872,GO:0003993	metal ion binding:acid phosphatase activity	S:Function unknown	COG1409(Hydrolyzes cAMP to 5'-AMP. Plays an important regulatory role in modulating the intracellular concentration of cAMP, thereby influencing cAMP-dependent processes (By similarity))	PF00149.30,PF16656.7,PF14008.8	Calcineurin-like phosphoesterase:Purple acid Phosphatase, N-terminal domain:Iron/zinc purple acid phosphatase-like protein C
chr1:1154111:1349520	chr1	1260683	G	A	SNP	A/G	20,11	31	A/G	24,7	31	A	intergenic_region	MODIFIER	LOC8060878-LOC8060879	gene-LOC8060878-gene-LOC8060879	intergenic_region	gene-LOC8060878-gene-LOC8060879	--	--	n.1260683G>A	--	--	--	--	--	--	--	--	--	--	--	--	--	--	--	--	--	--
chr1:1154111:1349520	chr1	1260720	G	A	SNP	A/G	9,20	29	A/G	19,18	37	A	upstream_gene_variant	MODIFIER	LOC8060879	gene-LOC8060879	transcript	rna-XM_021451554.1	protein_coding	--	c.-870G>A	--	--	--	--	762	--	XP_021307229.1	uncharacterized protein LOC8060879 [Sorghum bicolor]	sp|P21885|SPEA_BACSU	Arginine decarboxylase OS=Bacillus subtilis (strain 168) OX=224308 GN=speA PE=1 SV=2	--	--	GO:0003824,GO:0016021,GO:0046872,GO:0003993	catalytic activity:integral component of membrane:metal ion binding:acid phosphatase activity	E:Amino acid transport and metabolism	COG1982(decarboxylase)	PF01276.22,PF03711.17,PF00155.23	Orn/Lys/Arg decarboxylase, major domain:Orn/Lys/Arg decarboxylase, C-terminal domain:Aminotransferase class I and II
chr1:1154111:1349520	chr1	1260720	G	A	SNP	A/G	9,20	29	A/G	19,18	37	A	upstream_gene_variant	MODIFIER	LOC8060879	gene-LOC8060879	transcript	rna-XM_021451555.1	protein_coding	--	c.-870G>A	--	--	--	--	762	--	XP_021307229.1	uncharacterized protein LOC8060879 [Sorghum bicolor]	sp|P21885|SPEA_BACSU	Arginine decarboxylase OS=Bacillus subtilis (strain 168) OX=224308 GN=speA PE=1 SV=2	--	--	GO:0003824,GO:0016021,GO:0046872,GO:0003993	catalytic activity:integral component of membrane:metal ion binding:acid phosphatase activity	E:Amino acid transport and metabolism	COG1982(decarboxylase)	PF01276.22,PF03711.17,PF00155.23	Orn/Lys/Arg decarboxylase, major domain:Orn/Lys/Arg decarboxylase, C-terminal domain:Aminotransferase class I and II
chr1:1154111:1349520	chr1	1260720	G	A	SNP	A/G	9,20	29	A/G	19,18	37	A	upstream_gene_variant	MODIFIER	LOC8060879	gene-LOC8060879	transcript	rna-XM_021451556.1	protein_coding	--	c.-870G>A	--	--	--	--	762	--	XP_021307229.1	uncharacterized protein LOC8060879 [Sorghum bicolor]	sp|P21885|SPEA_BACSU	Arginine decarboxylase OS=Bacillus subtilis (strain 168) OX=224308 GN=speA PE=1 SV=2	--	--	GO:0003824,GO:0016021,GO:0046872,GO:0003993	catalytic activity:integral component of membrane:metal ion binding:acid phosphatase activity	E:Amino acid transport and metabolism	COG1982(decarboxylase)	PF01276.22,PF03711.17,PF00155.23	Orn/Lys/Arg decarboxylase, major domain:Orn/Lys/Arg decarboxylase, C-terminal domain:Aminotransferase class I and II
chr1:1154111:1349520	chr1	1260720	G	A	SNP	A/G	9,20	29	A/G	19,18	37	A	downstream_gene_variant	MODIFIER	LOC8060878	gene-LOC8060878	transcript	rna-XM_021452636.1	protein_coding	--	c.*1473G>A	--	--	--	--	1225	--	XP_021308311.1	purple acid phosphatase 15 [Sorghum bicolor]	sp|Q9SFU3|PPA15_ARATH	Purple acid phosphatase 15 OS=Arabidopsis thaliana OX=3702 GN=PAP15 PE=1 SV=1	--	--	GO:0046872,GO:0003993	metal ion binding:acid phosphatase activity	S:Function unknown	COG1409(Hydrolyzes cAMP to 5'-AMP. Plays an important regulatory role in modulating the intracellular concentration of cAMP, thereby influencing cAMP-dependent processes (By similarity))	PF00149.30,PF16656.7,PF14008.8	Calcineurin-like phosphoesterase:Purple acid Phosphatase, N-terminal domain:Iron/zinc purple acid phosphatase-like protein C
chr1:1154111:1349520	chr1	1260720	G	A	SNP	A/G	9,20	29	A/G	19,18	37	A	intergenic_region	MODIFIER	LOC8060878-LOC8060879	gene-LOC8060878-gene-LOC8060879	intergenic_region	gene-LOC8060878-gene-LOC8060879	--	--	n.1260720G>A	--	--	--	--	--	--	--	--	--	--	--	--	--	--	--	--	--	--
chr1:1154111:1349520	chr1	1260736	G	A	SNP	A/G	17,12	29	A/G	33,7	40	A	upstream_gene_variant	MODIFIER	LOC8060879	gene-LOC8060879	transcript	rna-XM_021451554.1	protein_coding	--	c.-854G>A	--	--	--	--	746	--	XP_021307229.1	uncharacterized protein LOC8060879 [Sorghum bicolor]	sp|P21885|SPEA_BACSU	Arginine decarboxylase OS=Bacillus subtilis (strain 168) OX=224308 GN=speA PE=1 SV=2	--	--	GO:0003824,GO:0016021,GO:0046872,GO:0003993	catalytic activity:integral component of membrane:metal ion binding:acid phosphatase activity	E:Amino acid transport and metabolism	COG1982(decarboxylase)	PF01276.22,PF03711.17,PF00155.23	Orn/Lys/Arg decarboxylase, major domain:Orn/Lys/Arg decarboxylase, C-terminal domain:Aminotransferase class I and II
chr1:1154111:1349520	chr1	1260736	G	A	SNP	A/G	17,12	29	A/G	33,7	40	A	upstream_gene_variant	MODIFIER	LOC8060879	gene-LOC8060879	transcript	rna-XM_021451555.1	protein_coding	--	c.-854G>A	--	--	--	--	746	--	XP_021307229.1	uncharacterized protein LOC8060879 [Sorghum bicolor]	sp|P21885|SPEA_BACSU	Arginine decarboxylase OS=Bacillus subtilis (strain 168) OX=224308 GN=speA PE=1 SV=2	--	--	GO:0003824,GO:0016021,GO:0046872,GO:0003993	catalytic activity:integral component of membrane:metal ion binding:acid phosphatase activity	E:Amino acid transport and metabolism	COG1982(decarboxylase)	PF01276.22,PF03711.17,PF00155.23	Orn/Lys/Arg decarboxylase, major domain:Orn/Lys/Arg decarboxylase, C-terminal domain:Aminotransferase class I and II
chr1:1154111:1349520	chr1	1260736	G	A	SNP	A/G	17,12	29	A/G	33,7	40	A	upstream_gene_variant	MODIFIER	LOC8060879	gene-LOC8060879	transcript	rna-XM_021451556.1	protein_coding	--	c.-854G>A	--	--	--	--	746	--	XP_021307229.1	uncharacterized protein LOC8060879 [Sorghum bicolor]	sp|P21885|SPEA_BACSU	Arginine decarboxylase OS=Bacillus subtilis (strain 168) OX=224308 GN=speA PE=1 SV=2	--	--	GO:0003824,GO:0016021,GO:0046872,GO:0003993	catalytic activity:integral component of membrane:metal ion binding:acid phosphatase activity	E:Amino acid transport and metabolism	COG1982(decarboxylase)	PF01276.22,PF03711.17,PF00155.23	Orn/Lys/Arg decarboxylase, major domain:Orn/Lys/Arg decarboxylase, C-terminal domain:Aminotransferase class I and II
chr1:1154111:1349520	chr1	1260736	G	A	SNP	A/G	17,12	29	A/G	33,7	40	A	downstream_gene_variant	MODIFIER	LOC8060878	gene-LOC8060878	transcript	rna-XM_021452636.1	protein_coding	--	c.*1489G>A	--	--	--	--	1241	--	XP_021308311.1	purple acid phosphatase 15 [Sorghum bicolor]	sp|Q9SFU3|PPA15_ARATH	Purple acid phosphatase 15 OS=Arabidopsis thaliana OX=3702 GN=PAP15 PE=1 SV=1	--	--	GO:0046872,GO:0003993	metal ion binding:acid phosphatase activity	S:Function unknown	COG1409(Hydrolyzes cAMP to 5'-AMP. Plays an important regulatory role in modulating the intracellular concentration of cAMP, thereby influencing cAMP-dependent processes (By similarity))	PF00149.30,PF16656.7,PF14008.8	Calcineurin-like phosphoesterase:Purple acid Phosphatase, N-terminal domain:Iron/zinc purple acid phosphatase-like protein C
chr1:1154111:1349520	chr1	1260736	G	A	SNP	A/G	17,12	29	A/G	33,7	40	A	intergenic_region	MODIFIER	LOC8060878-LOC8060879	gene-LOC8060878-gene-LOC8060879	intergenic_region	gene-LOC8060878-gene-LOC8060879	--	--	n.1260736G>A	--	--	--	--	--	--	--	--	--	--	--	--	--	--	--	--	--	--
chr1:1154111:1349520	chr1	1260758	GA	G	INDEL	G/GA	20,7	27	G/GA	32,3	35	G	upstream_gene_variant	MODIFIER	LOC8060879	gene-LOC8060879	transcript	rna-XM_021451554.1	protein_coding	--	c.-831delA	--	--	--	--	723	--	XP_021307229.1	uncharacterized protein LOC8060879 [Sorghum bicolor]	sp|P21885|SPEA_BACSU	Arginine decarboxylase OS=Bacillus subtilis (strain 168) OX=224308 GN=speA PE=1 SV=2	--	--	GO:0003824,GO:0016021,GO:0046872,GO:0003993	catalytic activity:integral component of membrane:metal ion binding:acid phosphatase activity	E:Amino acid transport and metabolism	COG1982(decarboxylase)	PF01276.22,PF03711.17,PF00155.23	Orn/Lys/Arg decarboxylase, major domain:Orn/Lys/Arg decarboxylase, C-terminal domain:Aminotransferase class I and II
chr1:1154111:1349520	chr1	1260758	GA	G	INDEL	G/GA	20,7	27	G/GA	32,3	35	G	upstream_gene_variant	MODIFIER	LOC8060879	gene-LOC8060879	transcript	rna-XM_021451555.1	protein_coding	--	c.-831delA	--	--	--	--	723	--	XP_021307229.1	uncharacterized protein LOC8060879 [Sorghum bicolor]	sp|P21885|SPEA_BACSU	Arginine decarboxylase OS=Bacillus subtilis (strain 168) OX=224308 GN=speA PE=1 SV=2	--	--	GO:0003824,GO:0016021,GO:0046872,GO:0003993	catalytic activity:integral component of membrane:metal ion binding:acid phosphatase activity	E:Amino acid transport and metabolism	COG1982(decarboxylase)	PF01276.22,PF03711.17,PF00155.23	Orn/Lys/Arg decarboxylase, major domain:Orn/Lys/Arg decarboxylase, C-terminal domain:Aminotransferase class I and II
chr1:1154111:1349520	chr1	1260758	GA	G	INDEL	G/GA	20,7	27	G/GA	32,3	35	G	upstream_gene_variant	MODIFIER	LOC8060879	gene-LOC8060879	transcript	rna-XM_021451556.1	protein_coding	--	c.-831delA	--	--	--	--	723	--	XP_021307229.1	uncharacterized protein LOC8060879 [Sorghum bicolor]	sp|P21885|SPEA_BACSU	Arginine decarboxylase OS=Bacillus subtilis (strain 168) OX=224308 GN=speA PE=1 SV=2	--	--	GO:0003824,GO:0016021,GO:0046872,GO:0003993	catalytic activity:integral component of membrane:metal ion binding:acid phosphatase activity	E:Amino acid transport and metabolism	COG1982(decarboxylase)	PF01276.22,PF03711.17,PF00155.23	Orn/Lys/Arg decarboxylase, major domain:Orn/Lys/Arg decarboxylase, C-terminal domain:Aminotransferase class I and II
chr1:1154111:1349520	chr1	1260758	GA	G	INDEL	G/GA	20,7	27	G/GA	32,3	35	G	downstream_gene_variant	MODIFIER	LOC8060878	gene-LOC8060878	transcript	rna-XM_021452636.1	protein_coding	--	c.*1512delA	--	--	--	--	1264	--	XP_021308311.1	purple acid phosphatase 15 [Sorghum bicolor]	sp|Q9SFU3|PPA15_ARATH	Purple acid phosphatase 15 OS=Arabidopsis thaliana OX=3702 GN=PAP15 PE=1 SV=1	--	--	GO:0046872,GO:0003993	metal ion binding:acid phosphatase activity	S:Function unknown	COG1409(Hydrolyzes cAMP to 5'-AMP. Plays an important regulatory role in modulating the intracellular concentration of cAMP, thereby influencing cAMP-dependent processes (By similarity))	PF00149.30,PF16656.7,PF14008.8	Calcineurin-like phosphoesterase:Purple acid Phosphatase, N-terminal domain:Iron/zinc purple acid phosphatase-like protein C
chr1:1154111:1349520	chr1	1260758	GA	G	INDEL	G/GA	20,7	27	G/GA	32,3	35	G	intergenic_region	MODIFIER	LOC8060878-LOC8060879	gene-LOC8060878-gene-LOC8060879	intergenic_region	gene-LOC8060878-gene-LOC8060879	--	--	n.1260759delA	--	--	--	--	--	--	--	--	--	--	--	--	--	--	--	--	--	--
chr1:1154111:1349520	chr1	1260759	A	G	SNP	A/G	16,11	27	A/G	29,6	35	G	upstream_gene_variant	MODIFIER	LOC8060879	gene-LOC8060879	transcript	rna-XM_021451554.1	protein_coding	--	c.-831A>G	--	--	--	--	723	--	XP_021307229.1	uncharacterized protein LOC8060879 [Sorghum bicolor]	sp|P21885|SPEA_BACSU	Arginine decarboxylase OS=Bacillus subtilis (strain 168) OX=224308 GN=speA PE=1 SV=2	--	--	GO:0003824,GO:0016021,GO:0046872,GO:0003993	catalytic activity:integral component of membrane:metal ion binding:acid phosphatase activity	E:Amino acid transport and metabolism	COG1982(decarboxylase)	PF01276.22,PF03711.17,PF00155.23	Orn/Lys/Arg decarboxylase, major domain:Orn/Lys/Arg decarboxylase, C-terminal domain:Aminotransferase class I and II
chr1:1154111:1349520	chr1	1260759	A	G	SNP	A/G	16,11	27	A/G	29,6	35	G	upstream_gene_variant	MODIFIER	LOC8060879	gene-LOC8060879	transcript	rna-XM_021451555.1	protein_coding	--	c.-831A>G	--	--	--	--	723	--	XP_021307229.1	uncharacterized protein LOC8060879 [Sorghum bicolor]	sp|P21885|SPEA_BACSU	Arginine decarboxylase OS=Bacillus subtilis (strain 168) OX=224308 GN=speA PE=1 SV=2	--	--	GO:0003824,GO:0016021,GO:0046872,GO:0003993	catalytic activity:integral component of membrane:metal ion binding:acid phosphatase activity	E:Amino acid transport and metabolism	COG1982(decarboxylase)	PF01276.22,PF03711.17,PF00155.23	Orn/Lys/Arg decarboxylase, major domain:Orn/Lys/Arg decarboxylase, C-terminal domain:Aminotransferase class I and II
chr1:1154111:1349520	chr1	1260759	A	G	SNP	A/G	16,11	27	A/G	29,6	35	G	upstream_gene_variant	MODIFIER	LOC8060879	gene-LOC8060879	transcript	rna-XM_021451556.1	protein_coding	--	c.-831A>G	--	--	--	--	723	--	XP_021307229.1	uncharacterized protein LOC8060879 [Sorghum bicolor]	sp|P21885|SPEA_BACSU	Arginine decarboxylase OS=Bacillus subtilis (strain 168) OX=224308 GN=speA PE=1 SV=2	--	--	GO:0003824,GO:0016021,GO:0046872,GO:0003993	catalytic activity:integral component of membrane:metal ion binding:acid phosphatase activity	E:Amino acid transport and metabolism	COG1982(decarboxylase)	PF01276.22,PF03711.17,PF00155.23	Orn/Lys/Arg decarboxylase, major domain:Orn/Lys/Arg decarboxylase, C-terminal domain:Aminotransferase class I and II
chr1:1154111:1349520	chr1	1260759	A	G	SNP	A/G	16,11	27	A/G	29,6	35	G	downstream_gene_variant	MODIFIER	LOC8060878	gene-LOC8060878	transcript	rna-XM_021452636.1	protein_coding	--	c.*1512A>G	--	--	--	--	1264	--	XP_021308311.1	purple acid phosphatase 15 [Sorghum bicolor]	sp|Q9SFU3|PPA15_ARATH	Purple acid phosphatase 15 OS=Arabidopsis thaliana OX=3702 GN=PAP15 PE=1 SV=1	--	--	GO:0046872,GO:0003993	metal ion binding:acid phosphatase activity	S:Function unknown	COG1409(Hydrolyzes cAMP to 5'-AMP. Plays an important regulatory role in modulating the intracellular concentration of cAMP, thereby influencing cAMP-dependent processes (By similarity))	PF00149.30,PF16656.7,PF14008.8	Calcineurin-like phosphoesterase:Purple acid Phosphatase, N-terminal domain:Iron/zinc purple acid phosphatase-like protein C
chr1:1154111:1349520	chr1	1260759	A	G	SNP	A/G	16,11	27	A/G	29,6	35	G	intergenic_region	MODIFIER	LOC8060878-LOC8060879	gene-LOC8060878-gene-LOC8060879	intergenic_region	gene-LOC8060878-gene-LOC8060879	--	--	n.1260759A>G	--	--	--	--	--	--	--	--	--	--	--	--	--	--	--	--	--	--
chr1:1154111:1349520	chr1	1260797	A	G	SNP	A/G	25,12	37	A/A	34,3	37	G	upstream_gene_variant	MODIFIER	LOC8060879	gene-LOC8060879	transcript	rna-XM_021451554.1	protein_coding	--	c.-793A>G	--	--	--	--	685	--	XP_021307229.1	uncharacterized protein LOC8060879 [Sorghum bicolor]	sp|P21885|SPEA_BACSU	Arginine decarboxylase OS=Bacillus subtilis (strain 168) OX=224308 GN=speA PE=1 SV=2	--	--	GO:0003824,GO:0016021,GO:0046872,GO:0003993	catalytic activity:integral component of membrane:metal ion binding:acid phosphatase activity	E:Amino acid transport and metabolism	COG1982(decarboxylase)	PF01276.22,PF03711.17,PF00155.23	Orn/Lys/Arg decarboxylase, major domain:Orn/Lys/Arg decarboxylase, C-terminal domain:Aminotransferase class I and II
chr1:1154111:1349520	chr1	1260797	A	G	SNP	A/G	25,12	37	A/A	34,3	37	G	upstream_gene_variant	MODIFIER	LOC8060879	gene-LOC8060879	transcript	rna-XM_021451555.1	protein_coding	--	c.-793A>G	--	--	--	--	685	--	XP_021307229.1	uncharacterized protein LOC8060879 [Sorghum bicolor]	sp|P21885|SPEA_BACSU	Arginine decarboxylase OS=Bacillus subtilis (strain 168) OX=224308 GN=speA PE=1 SV=2	--	--	GO:0003824,GO:0016021,GO:0046872,GO:0003993	catalytic activity:integral component of membrane:metal ion binding:acid phosphatase activity	E:Amino acid transport and metabolism	COG1982(decarboxylase)	PF01276.22,PF03711.17,PF00155.23	Orn/Lys/Arg decarboxylase, major domain:Orn/Lys/Arg decarboxylase, C-terminal domain:Aminotransferase class I and II
chr1:1154111:1349520	chr1	1260797	A	G	SNP	A/G	25,12	37	A/A	34,3	37	G	upstream_gene_variant	MODIFIER	LOC8060879	gene-LOC8060879	transcript	rna-XM_021451556.1	protein_coding	--	c.-793A>G	--	--	--	--	685	--	XP_021307229.1	uncharacterized protein LOC8060879 [Sorghum bicolor]	sp|P21885|SPEA_BACSU	Arginine decarboxylase OS=Bacillus subtilis (strain 168) OX=224308 GN=speA PE=1 SV=2	--	--	GO:0003824,GO:0016021,GO:0046872,GO:0003993	catalytic activity:integral component of membrane:metal ion binding:acid phosphatase activity	E:Amino acid transport and metabolism	COG1982(decarboxylase)	PF01276.22,PF03711.17,PF00155.23	Orn/Lys/Arg decarboxylase, major domain:Orn/Lys/Arg decarboxylase, C-terminal domain:Aminotransferase class I and II
chr1:1154111:1349520	chr1	1260797	A	G	SNP	A/G	25,12	37	A/A	34,3	37	G	downstream_gene_variant	MODIFIER	LOC8060878	gene-LOC8060878	transcript	rna-XM_021452636.1	protein_coding	--	c.*1550A>G	--	--	--	--	1302	--	XP_021308311.1	purple acid phosphatase 15 [Sorghum bicolor]	sp|Q9SFU3|PPA15_ARATH	Purple acid phosphatase 15 OS=Arabidopsis thaliana OX=3702 GN=PAP15 PE=1 SV=1	--	--	GO:0046872,GO:0003993	metal ion binding:acid phosphatase activity	S:Function unknown	COG1409(Hydrolyzes cAMP to 5'-AMP. Plays an important regulatory role in modulating the intracellular concentration of cAMP, thereby influencing cAMP-dependent processes (By similarity))	PF00149.30,PF16656.7,PF14008.8	Calcineurin-like phosphoesterase:Purple acid Phosphatase, N-terminal domain:Iron/zinc purple acid phosphatase-like protein C
chr1:1154111:1349520	chr1	1260797	A	G	SNP	A/G	25,12	37	A/A	34,3	37	G	intergenic_region	MODIFIER	LOC8060878-LOC8060879	gene-LOC8060878-gene-LOC8060879	intergenic_region	gene-LOC8060878-gene-LOC8060879	--	--	n.1260797A>G	--	--	--	--	--	--	--	--	--	--	--	--	--	--	--	--	--	--
chr1:1154111:1349520	chr1	1260812	G	A	SNP	A/G	22,14	36	A/G	29,11	40	A	upstream_gene_variant	MODIFIER	LOC8060879	gene-LOC8060879	transcript	rna-XM_021451554.1	protein_coding	--	c.-778G>A	--	--	--	--	670	--	XP_021307229.1	uncharacterized protein LOC8060879 [Sorghum bicolor]	sp|P21885|SPEA_BACSU	Arginine decarboxylase OS=Bacillus subtilis (strain 168) OX=224308 GN=speA PE=1 SV=2	--	--	GO:0003824,GO:0016021,GO:0046872,GO:0003993	catalytic activity:integral component of membrane:metal ion binding:acid phosphatase activity	E:Amino acid transport and metabolism	COG1982(decarboxylase)	PF01276.22,PF03711.17,PF00155.23	Orn/Lys/Arg decarboxylase, major domain:Orn/Lys/Arg decarboxylase, C-terminal domain:Aminotransferase class I and II
chr1:1154111:1349520	chr1	1260812	G	A	SNP	A/G	22,14	36	A/G	29,11	40	A	upstream_gene_variant	MODIFIER	LOC8060879	gene-LOC8060879	transcript	rna-XM_021451555.1	protein_coding	--	c.-778G>A	--	--	--	--	670	--	XP_021307229.1	uncharacterized protein LOC8060879 [Sorghum bicolor]	sp|P21885|SPEA_BACSU	Arginine decarboxylase OS=Bacillus subtilis (strain 168) OX=224308 GN=speA PE=1 SV=2	--	--	GO:0003824,GO:0016021,GO:0046872,GO:0003993	catalytic activity:integral component of membrane:metal ion binding:acid phosphatase activity	E:Amino acid transport and metabolism	COG1982(decarboxylase)	PF01276.22,PF03711.17,PF00155.23	Orn/Lys/Arg decarboxylase, major domain:Orn/Lys/Arg decarboxylase, C-terminal domain:Aminotransferase class I and II
chr1:1154111:1349520	chr1	1260812	G	A	SNP	A/G	22,14	36	A/G	29,11	40	A	upstream_gene_variant	MODIFIER	LOC8060879	gene-LOC8060879	transcript	rna-XM_021451556.1	protein_coding	--	c.-778G>A	--	--	--	--	670	--	XP_021307229.1	uncharacterized protein LOC8060879 [Sorghum bicolor]	sp|P21885|SPEA_BACSU	Arginine decarboxylase OS=Bacillus subtilis (strain 168) OX=224308 GN=speA PE=1 SV=2	--	--	GO:0003824,GO:0016021,GO:0046872,GO:0003993	catalytic activity:integral component of membrane:metal ion binding:acid phosphatase activity	E:Amino acid transport and metabolism	COG1982(decarboxylase)	PF01276.22,PF03711.17,PF00155.23	Orn/Lys/Arg decarboxylase, major domain:Orn/Lys/Arg decarboxylase, C-terminal domain:Aminotransferase class I and II
chr1:1154111:1349520	chr1	1260812	G	A	SNP	A/G	22,14	36	A/G	29,11	40	A	downstream_gene_variant	MODIFIER	LOC8060878	gene-LOC8060878	transcript	rna-XM_021452636.1	protein_coding	--	c.*1565G>A	--	--	--	--	1317	--	XP_021308311.1	purple acid phosphatase 15 [Sorghum bicolor]	sp|Q9SFU3|PPA15_ARATH	Purple acid phosphatase 15 OS=Arabidopsis thaliana OX=3702 GN=PAP15 PE=1 SV=1	--	--	GO:0046872,GO:0003993	metal ion binding:acid phosphatase activity	S:Function unknown	COG1409(Hydrolyzes cAMP to 5'-AMP. Plays an important regulatory role in modulating the intracellular concentration of cAMP, thereby influencing cAMP-dependent processes (By similarity))	PF00149.30,PF16656.7,PF14008.8	Calcineurin-like phosphoesterase:Purple acid Phosphatase, N-terminal domain:Iron/zinc purple acid phosphatase-like protein C
chr1:1154111:1349520	chr1	1260812	G	A	SNP	A/G	22,14	36	A/G	29,11	40	A	intergenic_region	MODIFIER	LOC8060878-LOC8060879	gene-LOC8060878-gene-LOC8060879	intergenic_region	gene-LOC8060878-gene-LOC8060879	--	--	n.1260812G>A	--	--	--	--	--	--	--	--	--	--	--	--	--	--	--	--	--	--
chr1:1154111:1349520	chr1	1260830	G	A	SNP	A/G	7,26	33	A/G	24,21	45	A	upstream_gene_variant	MODIFIER	LOC8060879	gene-LOC8060879	transcript	rna-XM_021451554.1	protein_coding	--	c.-760G>A	--	--	--	--	652	--	XP_021307229.1	uncharacterized protein LOC8060879 [Sorghum bicolor]	sp|P21885|SPEA_BACSU	Arginine decarboxylase OS=Bacillus subtilis (strain 168) OX=224308 GN=speA PE=1 SV=2	--	--	GO:0003824,GO:0016021,GO:0046872,GO:0003993	catalytic activity:integral component of membrane:metal ion binding:acid phosphatase activity	E:Amino acid transport and metabolism	COG1982(decarboxylase)	PF01276.22,PF03711.17,PF00155.23	Orn/Lys/Arg decarboxylase, major domain:Orn/Lys/Arg decarboxylase, C-terminal domain:Aminotransferase class I and II
chr1:1154111:1349520	chr1	1260830	G	A	SNP	A/G	7,26	33	A/G	24,21	45	A	upstream_gene_variant	MODIFIER	LOC8060879	gene-LOC8060879	transcript	rna-XM_021451555.1	protein_coding	--	c.-760G>A	--	--	--	--	652	--	XP_021307229.1	uncharacterized protein LOC8060879 [Sorghum bicolor]	sp|P21885|SPEA_BACSU	Arginine decarboxylase OS=Bacillus subtilis (strain 168) OX=224308 GN=speA PE=1 SV=2	--	--	GO:0003824,GO:0016021,GO:0046872,GO:0003993	catalytic activity:integral component of membrane:metal ion binding:acid phosphatase activity	E:Amino acid transport and metabolism	COG1982(decarboxylase)	PF01276.22,PF03711.17,PF00155.23	Orn/Lys/Arg decarboxylase, major domain:Orn/Lys/Arg decarboxylase, C-terminal domain:Aminotransferase class I and II
chr1:1154111:1349520	chr1	1260830	G	A	SNP	A/G	7,26	33	A/G	24,21	45	A	upstream_gene_variant	MODIFIER	LOC8060879	gene-LOC8060879	transcript	rna-XM_021451556.1	protein_coding	--	c.-760G>A	--	--	--	--	652	--	XP_021307229.1	uncharacterized protein LOC8060879 [Sorghum bicolor]	sp|P21885|SPEA_BACSU	Arginine decarboxylase OS=Bacillus subtilis (strain 168) OX=224308 GN=speA PE=1 SV=2	--	--	GO:0003824,GO:0016021,GO:0046872,GO:0003993	catalytic activity:integral component of membrane:metal ion binding:acid phosphatase activity	E:Amino acid transport and metabolism	COG1982(decarboxylase)	PF01276.22,PF03711.17,PF00155.23	Orn/Lys/Arg decarboxylase, major domain:Orn/Lys/Arg decarboxylase, C-terminal domain:Aminotransferase class I and II
chr1:1154111:1349520	chr1	1260830	G	A	SNP	A/G	7,26	33	A/G	24,21	45	A	downstream_gene_variant	MODIFIER	LOC8060878	gene-LOC8060878	transcript	rna-XM_021452636.1	protein_coding	--	c.*1583G>A	--	--	--	--	1335	--	XP_021308311.1	purple acid phosphatase 15 [Sorghum bicolor]	sp|Q9SFU3|PPA15_ARATH	Purple acid phosphatase 15 OS=Arabidopsis thaliana OX=3702 GN=PAP15 PE=1 SV=1	--	--	GO:0046872,GO:0003993	metal ion binding:acid phosphatase activity	S:Function unknown	COG1409(Hydrolyzes cAMP to 5'-AMP. Plays an important regulatory role in modulating the intracellular concentration of cAMP, thereby influencing cAMP-dependent processes (By similarity))	PF00149.30,PF16656.7,PF14008.8	Calcineurin-like phosphoesterase:Purple acid Phosphatase, N-terminal domain:Iron/zinc purple acid phosphatase-like protein C
chr1:1154111:1349520	chr1	1260830	G	A	SNP	A/G	7,26	33	A/G	24,21	45	A	intergenic_region	MODIFIER	LOC8060878-LOC8060879	gene-LOC8060878-gene-LOC8060879	intergenic_region	gene-LOC8060878-gene-LOC8060879	--	--	n.1260830G>A	--	--	--	--	--	--	--	--	--	--	--	--	--	--	--	--	--	--
chr1:1154111:1349520	chr1	1260832	C	T	SNP	C/T	20,13	33	C/T	41,6	47	T	upstream_gene_variant	MODIFIER	LOC8060879	gene-LOC8060879	transcript	rna-XM_021451554.1	protein_coding	--	c.-758C>T	--	--	--	--	650	--	XP_021307229.1	uncharacterized protein LOC8060879 [Sorghum bicolor]	sp|P21885|SPEA_BACSU	Arginine decarboxylase OS=Bacillus subtilis (strain 168) OX=224308 GN=speA PE=1 SV=2	--	--	GO:0003824,GO:0016021,GO:0046872,GO:0003993	catalytic activity:integral component of membrane:metal ion binding:acid phosphatase activity	E:Amino acid transport and metabolism	COG1982(decarboxylase)	PF01276.22,PF03711.17,PF00155.23	Orn/Lys/Arg decarboxylase, major domain:Orn/Lys/Arg decarboxylase, C-terminal domain:Aminotransferase class I and II
chr1:1154111:1349520	chr1	1260832	C	T	SNP	C/T	20,13	33	C/T	41,6	47	T	upstream_gene_variant	MODIFIER	LOC8060879	gene-LOC8060879	transcript	rna-XM_021451555.1	protein_coding	--	c.-758C>T	--	--	--	--	650	--	XP_021307229.1	uncharacterized protein LOC8060879 [Sorghum bicolor]	sp|P21885|SPEA_BACSU	Arginine decarboxylase OS=Bacillus subtilis (strain 168) OX=224308 GN=speA PE=1 SV=2	--	--	GO:0003824,GO:0016021,GO:0046872,GO:0003993	catalytic activity:integral component of membrane:metal ion binding:acid phosphatase activity	E:Amino acid transport and metabolism	COG1982(decarboxylase)	PF01276.22,PF03711.17,PF00155.23	Orn/Lys/Arg decarboxylase, major domain:Orn/Lys/Arg decarboxylase, C-terminal domain:Aminotransferase class I and II
chr1:1154111:1349520	chr1	1260832	C	T	SNP	C/T	20,13	33	C/T	41,6	47	T	upstream_gene_variant	MODIFIER	LOC8060879	gene-LOC8060879	transcript	rna-XM_021451556.1	protein_coding	--	c.-758C>T	--	--	--	--	650	--	XP_021307229.1	uncharacterized protein LOC8060879 [Sorghum bicolor]	sp|P21885|SPEA_BACSU	Arginine decarboxylase OS=Bacillus subtilis (strain 168) OX=224308 GN=speA PE=1 SV=2	--	--	GO:0003824,GO:0016021,GO:0046872,GO:0003993	catalytic activity:integral component of membrane:metal ion binding:acid phosphatase activity	E:Amino acid transport and metabolism	COG1982(decarboxylase)	PF01276.22,PF03711.17,PF00155.23	Orn/Lys/Arg decarboxylase, major domain:Orn/Lys/Arg decarboxylase, C-terminal domain:Aminotransferase class I and II
chr1:1154111:1349520	chr1	1260832	C	T	SNP	C/T	20,13	33	C/T	41,6	47	T	downstream_gene_variant	MODIFIER	LOC8060878	gene-LOC8060878	transcript	rna-XM_021452636.1	protein_coding	--	c.*1585C>T	--	--	--	--	1337	--	XP_021308311.1	purple acid phosphatase 15 [Sorghum bicolor]	sp|Q9SFU3|PPA15_ARATH	Purple acid phosphatase 15 OS=Arabidopsis thaliana OX=3702 GN=PAP15 PE=1 SV=1	--	--	GO:0046872,GO:0003993	metal ion binding:acid phosphatase activity	S:Function unknown	COG1409(Hydrolyzes cAMP to 5'-AMP. Plays an important regulatory role in modulating the intracellular concentration of cAMP, thereby influencing cAMP-dependent processes (By similarity))	PF00149.30,PF16656.7,PF14008.8	Calcineurin-like phosphoesterase:Purple acid Phosphatase, N-terminal domain:Iron/zinc purple acid phosphatase-like protein C
chr1:1154111:1349520	chr1	1260832	C	T	SNP	C/T	20,13	33	C/T	41,6	47	T	intergenic_region	MODIFIER	LOC8060878-LOC8060879	gene-LOC8060878-gene-LOC8060879	intergenic_region	gene-LOC8060878-gene-LOC8060879	--	--	n.1260832C>T	--	--	--	--	--	--	--	--	--	--	--	--	--	--	--	--	--	--
chr1:1154111:1349520	chr1	1260838	C	T	SNP	C/T	20,13	33	C/T	42,6	48	T	upstream_gene_variant	MODIFIER	LOC8060879	gene-LOC8060879	transcript	rna-XM_021451554.1	protein_coding	--	c.-752C>T	--	--	--	--	644	--	XP_021307229.1	uncharacterized protein LOC8060879 [Sorghum bicolor]	sp|P21885|SPEA_BACSU	Arginine decarboxylase OS=Bacillus subtilis (strain 168) OX=224308 GN=speA PE=1 SV=2	--	--	GO:0003824,GO:0016021,GO:0046872,GO:0003993	catalytic activity:integral component of membrane:metal ion binding:acid phosphatase activity	E:Amino acid transport and metabolism	COG1982(decarboxylase)	PF01276.22,PF03711.17,PF00155.23	Orn/Lys/Arg decarboxylase, major domain:Orn/Lys/Arg decarboxylase, C-terminal domain:Aminotransferase class I and II
chr1:1154111:1349520	chr1	1260838	C	T	SNP	C/T	20,13	33	C/T	42,6	48	T	upstream_gene_variant	MODIFIER	LOC8060879	gene-LOC8060879	transcript	rna-XM_021451555.1	protein_coding	--	c.-752C>T	--	--	--	--	644	--	XP_021307229.1	uncharacterized protein LOC8060879 [Sorghum bicolor]	sp|P21885|SPEA_BACSU	Arginine decarboxylase OS=Bacillus subtilis (strain 168) OX=224308 GN=speA PE=1 SV=2	--	--	GO:0003824,GO:0016021,GO:0046872,GO:0003993	catalytic activity:integral component of membrane:metal ion binding:acid phosphatase activity	E:Amino acid transport and metabolism	COG1982(decarboxylase)	PF01276.22,PF03711.17,PF00155.23	Orn/Lys/Arg decarboxylase, major domain:Orn/Lys/Arg decarboxylase, C-terminal domain:Aminotransferase class I and II
chr1:1154111:1349520	chr1	1260838	C	T	SNP	C/T	20,13	33	C/T	42,6	48	T	upstream_gene_variant	MODIFIER	LOC8060879	gene-LOC8060879	transcript	rna-XM_021451556.1	protein_coding	--	c.-752C>T	--	--	--	--	644	--	XP_021307229.1	uncharacterized protein LOC8060879 [Sorghum bicolor]	sp|P21885|SPEA_BACSU	Arginine decarboxylase OS=Bacillus subtilis (strain 168) OX=224308 GN=speA PE=1 SV=2	--	--	GO:0003824,GO:0016021,GO:0046872,GO:0003993	catalytic activity:integral component of membrane:metal ion binding:acid phosphatase activity	E:Amino acid transport and metabolism	COG1982(decarboxylase)	PF01276.22,PF03711.17,PF00155.23	Orn/Lys/Arg decarboxylase, major domain:Orn/Lys/Arg decarboxylase, C-terminal domain:Aminotransferase class I and II
chr1:1154111:1349520	chr1	1260838	C	T	SNP	C/T	20,13	33	C/T	42,6	48	T	downstream_gene_variant	MODIFIER	LOC8060878	gene-LOC8060878	transcript	rna-XM_021452636.1	protein_coding	--	c.*1591C>T	--	--	--	--	1343	--	XP_021308311.1	purple acid phosphatase 15 [Sorghum bicolor]	sp|Q9SFU3|PPA15_ARATH	Purple acid phosphatase 15 OS=Arabidopsis thaliana OX=3702 GN=PAP15 PE=1 SV=1	--	--	GO:0046872,GO:0003993	metal ion binding:acid phosphatase activity	S:Function unknown	COG1409(Hydrolyzes cAMP to 5'-AMP. Plays an important regulatory role in modulating the intracellular concentration of cAMP, thereby influencing cAMP-dependent processes (By similarity))	PF00149.30,PF16656.7,PF14008.8	Calcineurin-like phosphoesterase:Purple acid Phosphatase, N-terminal domain:Iron/zinc purple acid phosphatase-like protein C
chr1:1154111:1349520	chr1	1260838	C	T	SNP	C/T	20,13	33	C/T	42,6	48	T	intergenic_region	MODIFIER	LOC8060878-LOC8060879	gene-LOC8060878-gene-LOC8060879	intergenic_region	gene-LOC8060878-gene-LOC8060879	--	--	n.1260838C>T	--	--	--	--	--	--	--	--	--	--	--	--	--	--	--	--	--	--
chr1:1154111:1349520	chr1	1260861	G	T	SNP	G/T	26,19	45	G/T	28,14	42	T	upstream_gene_variant	MODIFIER	LOC8060879	gene-LOC8060879	transcript	rna-XM_021451554.1	protein_coding	--	c.-729G>T	--	--	--	--	621	--	XP_021307229.1	uncharacterized protein LOC8060879 [Sorghum bicolor]	sp|P21885|SPEA_BACSU	Arginine decarboxylase OS=Bacillus subtilis (strain 168) OX=224308 GN=speA PE=1 SV=2	--	--	GO:0003824,GO:0016021,GO:0046872,GO:0003993	catalytic activity:integral component of membrane:metal ion binding:acid phosphatase activity	E:Amino acid transport and metabolism	COG1982(decarboxylase)	PF01276.22,PF03711.17,PF00155.23	Orn/Lys/Arg decarboxylase, major domain:Orn/Lys/Arg decarboxylase, C-terminal domain:Aminotransferase class I and II
chr1:1154111:1349520	chr1	1260861	G	T	SNP	G/T	26,19	45	G/T	28,14	42	T	upstream_gene_variant	MODIFIER	LOC8060879	gene-LOC8060879	transcript	rna-XM_021451555.1	protein_coding	--	c.-729G>T	--	--	--	--	621	--	XP_021307229.1	uncharacterized protein LOC8060879 [Sorghum bicolor]	sp|P21885|SPEA_BACSU	Arginine decarboxylase OS=Bacillus subtilis (strain 168) OX=224308 GN=speA PE=1 SV=2	--	--	GO:0003824,GO:0016021,GO:0046872,GO:0003993	catalytic activity:integral component of membrane:metal ion binding:acid phosphatase activity	E:Amino acid transport and metabolism	COG1982(decarboxylase)	PF01276.22,PF03711.17,PF00155.23	Orn/Lys/Arg decarboxylase, major domain:Orn/Lys/Arg decarboxylase, C-terminal domain:Aminotransferase class I and II
chr1:1154111:1349520	chr1	1260861	G	T	SNP	G/T	26,19	45	G/T	28,14	42	T	upstream_gene_variant	MODIFIER	LOC8060879	gene-LOC8060879	transcript	rna-XM_021451556.1	protein_coding	--	c.-729G>T	--	--	--	--	621	--	XP_021307229.1	uncharacterized protein LOC8060879 [Sorghum bicolor]	sp|P21885|SPEA_BACSU	Arginine decarboxylase OS=Bacillus subtilis (strain 168) OX=224308 GN=speA PE=1 SV=2	--	--	GO:0003824,GO:0016021,GO:0046872,GO:0003993	catalytic activity:integral component of membrane:metal ion binding:acid phosphatase activity	E:Amino acid transport and metabolism	COG1982(decarboxylase)	PF01276.22,PF03711.17,PF00155.23	Orn/Lys/Arg decarboxylase, major domain:Orn/Lys/Arg decarboxylase, C-terminal domain:Aminotransferase class I and II
chr1:1154111:1349520	chr1	1260861	G	T	SNP	G/T	26,19	45	G/T	28,14	42	T	downstream_gene_variant	MODIFIER	LOC8060878	gene-LOC8060878	transcript	rna-XM_021452636.1	protein_coding	--	c.*1614G>T	--	--	--	--	1366	--	XP_021308311.1	purple acid phosphatase 15 [Sorghum bicolor]	sp|Q9SFU3|PPA15_ARATH	Purple acid phosphatase 15 OS=Arabidopsis thaliana OX=3702 GN=PAP15 PE=1 SV=1	--	--	GO:0046872,GO:0003993	metal ion binding:acid phosphatase activity	S:Function unknown	COG1409(Hydrolyzes cAMP to 5'-AMP. Plays an important regulatory role in modulating the intracellular concentration of cAMP, thereby influencing cAMP-dependent processes (By similarity))	PF00149.30,PF16656.7,PF14008.8	Calcineurin-like phosphoesterase:Purple acid Phosphatase, N-terminal domain:Iron/zinc purple acid phosphatase-like protein C
chr1:1154111:1349520	chr1	1260861	G	T	SNP	G/T	26,19	45	G/T	28,14	42	T	intergenic_region	MODIFIER	LOC8060878-LOC8060879	gene-LOC8060878-gene-LOC8060879	intergenic_region	gene-LOC8060878-gene-LOC8060879	--	--	n.1260861G>T	--	--	--	--	--	--	--	--	--	--	--	--	--	--	--	--	--	--
chr1:1154111:1349520	chr1	1260873	G	A	SNP	A/G	27,20	47	A/G	31,15	46	A	upstream_gene_variant	MODIFIER	LOC8060879	gene-LOC8060879	transcript	rna-XM_021451554.1	protein_coding	--	c.-717G>A	--	--	--	--	609	--	XP_021307229.1	uncharacterized protein LOC8060879 [Sorghum bicolor]	sp|P21885|SPEA_BACSU	Arginine decarboxylase OS=Bacillus subtilis (strain 168) OX=224308 GN=speA PE=1 SV=2	--	--	GO:0003824,GO:0016021,GO:0046872,GO:0003993	catalytic activity:integral component of membrane:metal ion binding:acid phosphatase activity	E:Amino acid transport and metabolism	COG1982(decarboxylase)	PF01276.22,PF03711.17,PF00155.23	Orn/Lys/Arg decarboxylase, major domain:Orn/Lys/Arg decarboxylase, C-terminal domain:Aminotransferase class I and II
chr1:1154111:1349520	chr1	1260873	G	A	SNP	A/G	27,20	47	A/G	31,15	46	A	upstream_gene_variant	MODIFIER	LOC8060879	gene-LOC8060879	transcript	rna-XM_021451555.1	protein_coding	--	c.-717G>A	--	--	--	--	609	--	XP_021307229.1	uncharacterized protein LOC8060879 [Sorghum bicolor]	sp|P21885|SPEA_BACSU	Arginine decarboxylase OS=Bacillus subtilis (strain 168) OX=224308 GN=speA PE=1 SV=2	--	--	GO:0003824,GO:0016021,GO:0046872,GO:0003993	catalytic activity:integral component of membrane:metal ion binding:acid phosphatase activity	E:Amino acid transport and metabolism	COG1982(decarboxylase)	PF01276.22,PF03711.17,PF00155.23	Orn/Lys/Arg decarboxylase, major domain:Orn/Lys/Arg decarboxylase, C-terminal domain:Aminotransferase class I and II
chr1:1154111:1349520	chr1	1260873	G	A	SNP	A/G	27,20	47	A/G	31,15	46	A	upstream_gene_variant	MODIFIER	LOC8060879	gene-LOC8060879	transcript	rna-XM_021451556.1	protein_coding	--	c.-717G>A	--	--	--	--	609	--	XP_021307229.1	uncharacterized protein LOC8060879 [Sorghum bicolor]	sp|P21885|SPEA_BACSU	Arginine decarboxylase OS=Bacillus subtilis (strain 168) OX=224308 GN=speA PE=1 SV=2	--	--	GO:0003824,GO:0016021,GO:0046872,GO:0003993	catalytic activity:integral component of membrane:metal ion binding:acid phosphatase activity	E:Amino acid transport and metabolism	COG1982(decarboxylase)	PF01276.22,PF03711.17,PF00155.23	Orn/Lys/Arg decarboxylase, major domain:Orn/Lys/Arg decarboxylase, C-terminal domain:Aminotransferase class I and II
chr1:1154111:1349520	chr1	1260873	G	A	SNP	A/G	27,20	47	A/G	31,15	46	A	downstream_gene_variant	MODIFIER	LOC8060878	gene-LOC8060878	transcript	rna-XM_021452636.1	protein_coding	--	c.*1626G>A	--	--	--	--	1378	--	XP_021308311.1	purple acid phosphatase 15 [Sorghum bicolor]	sp|Q9SFU3|PPA15_ARATH	Purple acid phosphatase 15 OS=Arabidopsis thaliana OX=3702 GN=PAP15 PE=1 SV=1	--	--	GO:0046872,GO:0003993	metal ion binding:acid phosphatase activity	S:Function unknown	COG1409(Hydrolyzes cAMP to 5'-AMP. Plays an important regulatory role in modulating the intracellular concentration of cAMP, thereby influencing cAMP-dependent processes (By similarity))	PF00149.30,PF16656.7,PF14008.8	Calcineurin-like phosphoesterase:Purple acid Phosphatase, N-terminal domain:Iron/zinc purple acid phosphatase-like protein C
chr1:1154111:1349520	chr1	1260873	G	A	SNP	A/G	27,20	47	A/G	31,15	46	A	intergenic_region	MODIFIER	LOC8060878-LOC8060879	gene-LOC8060878-gene-LOC8060879	intergenic_region	gene-LOC8060878-gene-LOC8060879	--	--	n.1260873G>A	--	--	--	--	--	--	--	--	--	--	--	--	--	--	--	--	--	--
chr1:1154111:1349520	chr1	1260874	A	C	SNP	A/C	11,36	47	A/C	23,23	46	C	upstream_gene_variant	MODIFIER	LOC8060879	gene-LOC8060879	transcript	rna-XM_021451554.1	protein_coding	--	c.-716A>C	--	--	--	--	608	--	XP_021307229.1	uncharacterized protein LOC8060879 [Sorghum bicolor]	sp|P21885|SPEA_BACSU	Arginine decarboxylase OS=Bacillus subtilis (strain 168) OX=224308 GN=speA PE=1 SV=2	--	--	GO:0003824,GO:0016021,GO:0046872,GO:0003993	catalytic activity:integral component of membrane:metal ion binding:acid phosphatase activity	E:Amino acid transport and metabolism	COG1982(decarboxylase)	PF01276.22,PF03711.17,PF00155.23	Orn/Lys/Arg decarboxylase, major domain:Orn/Lys/Arg decarboxylase, C-terminal domain:Aminotransferase class I and II
chr1:1154111:1349520	chr1	1260874	A	C	SNP	A/C	11,36	47	A/C	23,23	46	C	upstream_gene_variant	MODIFIER	LOC8060879	gene-LOC8060879	transcript	rna-XM_021451555.1	protein_coding	--	c.-716A>C	--	--	--	--	608	--	XP_021307229.1	uncharacterized protein LOC8060879 [Sorghum bicolor]	sp|P21885|SPEA_BACSU	Arginine decarboxylase OS=Bacillus subtilis (strain 168) OX=224308 GN=speA PE=1 SV=2	--	--	GO:0003824,GO:0016021,GO:0046872,GO:0003993	catalytic activity:integral component of membrane:metal ion binding:acid phosphatase activity	E:Amino acid transport and metabolism	COG1982(decarboxylase)	PF01276.22,PF03711.17,PF00155.23	Orn/Lys/Arg decarboxylase, major domain:Orn/Lys/Arg decarboxylase, C-terminal domain:Aminotransferase class I and II
chr1:1154111:1349520	chr1	1260874	A	C	SNP	A/C	11,36	47	A/C	23,23	46	C	upstream_gene_variant	MODIFIER	LOC8060879	gene-LOC8060879	transcript	rna-XM_021451556.1	protein_coding	--	c.-716A>C	--	--	--	--	608	--	XP_021307229.1	uncharacterized protein LOC8060879 [Sorghum bicolor]	sp|P21885|SPEA_BACSU	Arginine decarboxylase OS=Bacillus subtilis (strain 168) OX=224308 GN=speA PE=1 SV=2	--	--	GO:0003824,GO:0016021,GO:0046872,GO:0003993	catalytic activity:integral component of membrane:metal ion binding:acid phosphatase activity	E:Amino acid transport and metabolism	COG1982(decarboxylase)	PF01276.22,PF03711.17,PF00155.23	Orn/Lys/Arg decarboxylase, major domain:Orn/Lys/Arg decarboxylase, C-terminal domain:Aminotransferase class I and II
chr1:1154111:1349520	chr1	1260874	A	C	SNP	A/C	11,36	47	A/C	23,23	46	C	downstream_gene_variant	MODIFIER	LOC8060878	gene-LOC8060878	transcript	rna-XM_021452636.1	protein_coding	--	c.*1627A>C	--	--	--	--	1379	--	XP_021308311.1	purple acid phosphatase 15 [Sorghum bicolor]	sp|Q9SFU3|PPA15_ARATH	Purple acid phosphatase 15 OS=Arabidopsis thaliana OX=3702 GN=PAP15 PE=1 SV=1	--	--	GO:0046872,GO:0003993	metal ion binding:acid phosphatase activity	S:Function unknown	COG1409(Hydrolyzes cAMP to 5'-AMP. Plays an important regulatory role in modulating the intracellular concentration of cAMP, thereby influencing cAMP-dependent processes (By similarity))	PF00149.30,PF16656.7,PF14008.8	Calcineurin-like phosphoesterase:Purple acid Phosphatase, N-terminal domain:Iron/zinc purple acid phosphatase-like protein C
chr1:1154111:1349520	chr1	1260874	A	C	SNP	A/C	11,36	47	A/C	23,23	46	C	intergenic_region	MODIFIER	LOC8060878-LOC8060879	gene-LOC8060878-gene-LOC8060879	intergenic_region	gene-LOC8060878-gene-LOC8060879	--	--	n.1260874A>C	--	--	--	--	--	--	--	--	--	--	--	--	--	--	--	--	--	--
chr1:1154111:1349520	chr1	1260887	G	A	SNP	A/G	36,16	52	A/G	39,8	47	A	upstream_gene_variant	MODIFIER	LOC8060879	gene-LOC8060879	transcript	rna-XM_021451554.1	protein_coding	--	c.-703G>A	--	--	--	--	595	--	XP_021307229.1	uncharacterized protein LOC8060879 [Sorghum bicolor]	sp|P21885|SPEA_BACSU	Arginine decarboxylase OS=Bacillus subtilis (strain 168) OX=224308 GN=speA PE=1 SV=2	--	--	GO:0003824,GO:0016021,GO:0046872,GO:0003993	catalytic activity:integral component of membrane:metal ion binding:acid phosphatase activity	E:Amino acid transport and metabolism	COG1982(decarboxylase)	PF01276.22,PF03711.17,PF00155.23	Orn/Lys/Arg decarboxylase, major domain:Orn/Lys/Arg decarboxylase, C-terminal domain:Aminotransferase class I and II
chr1:1154111:1349520	chr1	1260887	G	A	SNP	A/G	36,16	52	A/G	39,8	47	A	upstream_gene_variant	MODIFIER	LOC8060879	gene-LOC8060879	transcript	rna-XM_021451555.1	protein_coding	--	c.-703G>A	--	--	--	--	595	--	XP_021307229.1	uncharacterized protein LOC8060879 [Sorghum bicolor]	sp|P21885|SPEA_BACSU	Arginine decarboxylase OS=Bacillus subtilis (strain 168) OX=224308 GN=speA PE=1 SV=2	--	--	GO:0003824,GO:0016021,GO:0046872,GO:0003993	catalytic activity:integral component of membrane:metal ion binding:acid phosphatase activity	E:Amino acid transport and metabolism	COG1982(decarboxylase)	PF01276.22,PF03711.17,PF00155.23	Orn/Lys/Arg decarboxylase, major domain:Orn/Lys/Arg decarboxylase, C-terminal domain:Aminotransferase class I and II
chr1:1154111:1349520	chr1	1260887	G	A	SNP	A/G	36,16	52	A/G	39,8	47	A	upstream_gene_variant	MODIFIER	LOC8060879	gene-LOC8060879	transcript	rna-XM_021451556.1	protein_coding	--	c.-703G>A	--	--	--	--	595	--	XP_021307229.1	uncharacterized protein LOC8060879 [Sorghum bicolor]	sp|P21885|SPEA_BACSU	Arginine decarboxylase OS=Bacillus subtilis (strain 168) OX=224308 GN=speA PE=1 SV=2	--	--	GO:0003824,GO:0016021,GO:0046872,GO:0003993	catalytic activity:integral component of membrane:metal ion binding:acid phosphatase activity	E:Amino acid transport and metabolism	COG1982(decarboxylase)	PF01276.22,PF03711.17,PF00155.23	Orn/Lys/Arg decarboxylase, major domain:Orn/Lys/Arg decarboxylase, C-terminal domain:Aminotransferase class I and II
chr1:1154111:1349520	chr1	1260887	G	A	SNP	A/G	36,16	52	A/G	39,8	47	A	downstream_gene_variant	MODIFIER	LOC8060878	gene-LOC8060878	transcript	rna-XM_021452636.1	protein_coding	--	c.*1640G>A	--	--	--	--	1392	--	XP_021308311.1	purple acid phosphatase 15 [Sorghum bicolor]	sp|Q9SFU3|PPA15_ARATH	Purple acid phosphatase 15 OS=Arabidopsis thaliana OX=3702 GN=PAP15 PE=1 SV=1	--	--	GO:0046872,GO:0003993	metal ion binding:acid phosphatase activity	S:Function unknown	COG1409(Hydrolyzes cAMP to 5'-AMP. Plays an important regulatory role in modulating the intracellular concentration of cAMP, thereby influencing cAMP-dependent processes (By similarity))	PF00149.30,PF16656.7,PF14008.8	Calcineurin-like phosphoesterase:Purple acid Phosphatase, N-terminal domain:Iron/zinc purple acid phosphatase-like protein C
chr1:1154111:1349520	chr1	1260887	G	A	SNP	A/G	36,16	52	A/G	39,8	47	A	intergenic_region	MODIFIER	LOC8060878-LOC8060879	gene-LOC8060878-gene-LOC8060879	intergenic_region	gene-LOC8060878-gene-LOC8060879	--	--	n.1260887G>A	--	--	--	--	--	--	--	--	--	--	--	--	--	--	--	--	--	--
chr1:1154111:1349520	chr1	1260913	G	C	SNP	C/G	14,33	47	C/G	21,24	45	C	upstream_gene_variant	MODIFIER	LOC8060879	gene-LOC8060879	transcript	rna-XM_021451554.1	protein_coding	--	c.-677G>C	--	--	--	--	569	--	XP_021307229.1	uncharacterized protein LOC8060879 [Sorghum bicolor]	sp|P21885|SPEA_BACSU	Arginine decarboxylase OS=Bacillus subtilis (strain 168) OX=224308 GN=speA PE=1 SV=2	--	--	GO:0003824,GO:0016021,GO:0046872,GO:0003993	catalytic activity:integral component of membrane:metal ion binding:acid phosphatase activity	E:Amino acid transport and metabolism	COG1982(decarboxylase)	PF01276.22,PF03711.17,PF00155.23	Orn/Lys/Arg decarboxylase, major domain:Orn/Lys/Arg decarboxylase, C-terminal domain:Aminotransferase class I and II
chr1:1154111:1349520	chr1	1260913	G	C	SNP	C/G	14,33	47	C/G	21,24	45	C	upstream_gene_variant	MODIFIER	LOC8060879	gene-LOC8060879	transcript	rna-XM_021451555.1	protein_coding	--	c.-677G>C	--	--	--	--	569	--	XP_021307229.1	uncharacterized protein LOC8060879 [Sorghum bicolor]	sp|P21885|SPEA_BACSU	Arginine decarboxylase OS=Bacillus subtilis (strain 168) OX=224308 GN=speA PE=1 SV=2	--	--	GO:0003824,GO:0016021,GO:0046872,GO:0003993	catalytic activity:integral component of membrane:metal ion binding:acid phosphatase activity	E:Amino acid transport and metabolism	COG1982(decarboxylase)	PF01276.22,PF03711.17,PF00155.23	Orn/Lys/Arg decarboxylase, major domain:Orn/Lys/Arg decarboxylase, C-terminal domain:Aminotransferase class I and II
chr1:1154111:1349520	chr1	1260913	G	C	SNP	C/G	14,33	47	C/G	21,24	45	C	upstream_gene_variant	MODIFIER	LOC8060879	gene-LOC8060879	transcript	rna-XM_021451556.1	protein_coding	--	c.-677G>C	--	--	--	--	569	--	XP_021307229.1	uncharacterized protein LOC8060879 [Sorghum bicolor]	sp|P21885|SPEA_BACSU	Arginine decarboxylase OS=Bacillus subtilis (strain 168) OX=224308 GN=speA PE=1 SV=2	--	--	GO:0003824,GO:0016021,GO:0046872,GO:0003993	catalytic activity:integral component of membrane:metal ion binding:acid phosphatase activity	E:Amino acid transport and metabolism	COG1982(decarboxylase)	PF01276.22,PF03711.17,PF00155.23	Orn/Lys/Arg decarboxylase, major domain:Orn/Lys/Arg decarboxylase, C-terminal domain:Aminotransferase class I and II
chr1:1154111:1349520	chr1	1260913	G	C	SNP	C/G	14,33	47	C/G	21,24	45	C	downstream_gene_variant	MODIFIER	LOC8060878	gene-LOC8060878	transcript	rna-XM_021452636.1	protein_coding	--	c.*1666G>C	--	--	--	--	1418	--	XP_021308311.1	purple acid phosphatase 15 [Sorghum bicolor]	sp|Q9SFU3|PPA15_ARATH	Purple acid phosphatase 15 OS=Arabidopsis thaliana OX=3702 GN=PAP15 PE=1 SV=1	--	--	GO:0046872,GO:0003993	metal ion binding:acid phosphatase activity	S:Function unknown	COG1409(Hydrolyzes cAMP to 5'-AMP. Plays an important regulatory role in modulating the intracellular concentration of cAMP, thereby influencing cAMP-dependent processes (By similarity))	PF00149.30,PF16656.7,PF14008.8	Calcineurin-like phosphoesterase:Purple acid Phosphatase, N-terminal domain:Iron/zinc purple acid phosphatase-like protein C
chr1:1154111:1349520	chr1	1260913	G	C	SNP	C/G	14,33	47	C/G	21,24	45	C	intergenic_region	MODIFIER	LOC8060878-LOC8060879	gene-LOC8060878-gene-LOC8060879	intergenic_region	gene-LOC8060878-gene-LOC8060879	--	--	n.1260913G>C	--	--	--	--	--	--	--	--	--	--	--	--	--	--	--	--	--	--
chr1:1154111:1349520	chr1	1260916	T	C	SNP	C/T	14,33	47	C/T	21,24	45	C	upstream_gene_variant	MODIFIER	LOC8060879	gene-LOC8060879	transcript	rna-XM_021451554.1	protein_coding	--	c.-674T>C	--	--	--	--	566	--	XP_021307229.1	uncharacterized protein LOC8060879 [Sorghum bicolor]	sp|P21885|SPEA_BACSU	Arginine decarboxylase OS=Bacillus subtilis (strain 168) OX=224308 GN=speA PE=1 SV=2	--	--	GO:0003824,GO:0016021,GO:0046872,GO:0003993	catalytic activity:integral component of membrane:metal ion binding:acid phosphatase activity	E:Amino acid transport and metabolism	COG1982(decarboxylase)	PF01276.22,PF03711.17,PF00155.23	Orn/Lys/Arg decarboxylase, major domain:Orn/Lys/Arg decarboxylase, C-terminal domain:Aminotransferase class I and II
chr1:1154111:1349520	chr1	1260916	T	C	SNP	C/T	14,33	47	C/T	21,24	45	C	upstream_gene_variant	MODIFIER	LOC8060879	gene-LOC8060879	transcript	rna-XM_021451555.1	protein_coding	--	c.-674T>C	--	--	--	--	566	--	XP_021307229.1	uncharacterized protein LOC8060879 [Sorghum bicolor]	sp|P21885|SPEA_BACSU	Arginine decarboxylase OS=Bacillus subtilis (strain 168) OX=224308 GN=speA PE=1 SV=2	--	--	GO:0003824,GO:0016021,GO:0046872,GO:0003993	catalytic activity:integral component of membrane:metal ion binding:acid phosphatase activity	E:Amino acid transport and metabolism	COG1982(decarboxylase)	PF01276.22,PF03711.17,PF00155.23	Orn/Lys/Arg decarboxylase, major domain:Orn/Lys/Arg decarboxylase, C-terminal domain:Aminotransferase class I and II
chr1:1154111:1349520	chr1	1260916	T	C	SNP	C/T	14,33	47	C/T	21,24	45	C	upstream_gene_variant	MODIFIER	LOC8060879	gene-LOC8060879	transcript	rna-XM_021451556.1	protein_coding	--	c.-674T>C	--	--	--	--	566	--	XP_021307229.1	uncharacterized protein LOC8060879 [Sorghum bicolor]	sp|P21885|SPEA_BACSU	Arginine decarboxylase OS=Bacillus subtilis (strain 168) OX=224308 GN=speA PE=1 SV=2	--	--	GO:0003824,GO:0016021,GO:0046872,GO:0003993	catalytic activity:integral component of membrane:metal ion binding:acid phosphatase activity	E:Amino acid transport and metabolism	COG1982(decarboxylase)	PF01276.22,PF03711.17,PF00155.23	Orn/Lys/Arg decarboxylase, major domain:Orn/Lys/Arg decarboxylase, C-terminal domain:Aminotransferase class I and II
chr1:1154111:1349520	chr1	1260916	T	C	SNP	C/T	14,33	47	C/T	21,24	45	C	downstream_gene_variant	MODIFIER	LOC8060878	gene-LOC8060878	transcript	rna-XM_021452636.1	protein_coding	--	c.*1669T>C	--	--	--	--	1421	--	XP_021308311.1	purple acid phosphatase 15 [Sorghum bicolor]	sp|Q9SFU3|PPA15_ARATH	Purple acid phosphatase 15 OS=Arabidopsis thaliana OX=3702 GN=PAP15 PE=1 SV=1	--	--	GO:0046872,GO:0003993	metal ion binding:acid phosphatase activity	S:Function unknown	COG1409(Hydrolyzes cAMP to 5'-AMP. Plays an important regulatory role in modulating the intracellular concentration of cAMP, thereby influencing cAMP-dependent processes (By similarity))	PF00149.30,PF16656.7,PF14008.8	Calcineurin-like phosphoesterase:Purple acid Phosphatase, N-terminal domain:Iron/zinc purple acid phosphatase-like protein C
chr1:1154111:1349520	chr1	1260916	T	C	SNP	C/T	14,33	47	C/T	21,24	45	C	intergenic_region	MODIFIER	LOC8060878-LOC8060879	gene-LOC8060878-gene-LOC8060879	intergenic_region	gene-LOC8060878-gene-LOC8060879	--	--	n.1260916T>C	--	--	--	--	--	--	--	--	--	--	--	--	--	--	--	--	--	--
chr1:1154111:1349520	chr1	1260931	T	G	SNP	G/T	14,32	46	G/T	20,26	46	G	upstream_gene_variant	MODIFIER	LOC8060879	gene-LOC8060879	transcript	rna-XM_021451554.1	protein_coding	--	c.-659T>G	--	--	--	--	551	--	XP_021307229.1	uncharacterized protein LOC8060879 [Sorghum bicolor]	sp|P21885|SPEA_BACSU	Arginine decarboxylase OS=Bacillus subtilis (strain 168) OX=224308 GN=speA PE=1 SV=2	--	--	GO:0003824,GO:0016021,GO:0046872,GO:0003993	catalytic activity:integral component of membrane:metal ion binding:acid phosphatase activity	E:Amino acid transport and metabolism	COG1982(decarboxylase)	PF01276.22,PF03711.17,PF00155.23	Orn/Lys/Arg decarboxylase, major domain:Orn/Lys/Arg decarboxylase, C-terminal domain:Aminotransferase class I and II
chr1:1154111:1349520	chr1	1260931	T	G	SNP	G/T	14,32	46	G/T	20,26	46	G	upstream_gene_variant	MODIFIER	LOC8060879	gene-LOC8060879	transcript	rna-XM_021451555.1	protein_coding	--	c.-659T>G	--	--	--	--	551	--	XP_021307229.1	uncharacterized protein LOC8060879 [Sorghum bicolor]	sp|P21885|SPEA_BACSU	Arginine decarboxylase OS=Bacillus subtilis (strain 168) OX=224308 GN=speA PE=1 SV=2	--	--	GO:0003824,GO:0016021,GO:0046872,GO:0003993	catalytic activity:integral component of membrane:metal ion binding:acid phosphatase activity	E:Amino acid transport and metabolism	COG1982(decarboxylase)	PF01276.22,PF03711.17,PF00155.23	Orn/Lys/Arg decarboxylase, major domain:Orn/Lys/Arg decarboxylase, C-terminal domain:Aminotransferase class I and II
chr1:1154111:1349520	chr1	1260931	T	G	SNP	G/T	14,32	46	G/T	20,26	46	G	upstream_gene_variant	MODIFIER	LOC8060879	gene-LOC8060879	transcript	rna-XM_021451556.1	protein_coding	--	c.-659T>G	--	--	--	--	551	--	XP_021307229.1	uncharacterized protein LOC8060879 [Sorghum bicolor]	sp|P21885|SPEA_BACSU	Arginine decarboxylase OS=Bacillus subtilis (strain 168) OX=224308 GN=speA PE=1 SV=2	--	--	GO:0003824,GO:0016021,GO:0046872,GO:0003993	catalytic activity:integral component of membrane:metal ion binding:acid phosphatase activity	E:Amino acid transport and metabolism	COG1982(decarboxylase)	PF01276.22,PF03711.17,PF00155.23	Orn/Lys/Arg decarboxylase, major domain:Orn/Lys/Arg decarboxylase, C-terminal domain:Aminotransferase class I and II
chr1:1154111:1349520	chr1	1260931	T	G	SNP	G/T	14,32	46	G/T	20,26	46	G	downstream_gene_variant	MODIFIER	LOC8060878	gene-LOC8060878	transcript	rna-XM_021452636.1	protein_coding	--	c.*1684T>G	--	--	--	--	1436	--	XP_021308311.1	purple acid phosphatase 15 [Sorghum bicolor]	sp|Q9SFU3|PPA15_ARATH	Purple acid phosphatase 15 OS=Arabidopsis thaliana OX=3702 GN=PAP15 PE=1 SV=1	--	--	GO:0046872,GO:0003993	metal ion binding:acid phosphatase activity	S:Function unknown	COG1409(Hydrolyzes cAMP to 5'-AMP. Plays an important regulatory role in modulating the intracellular concentration of cAMP, thereby influencing cAMP-dependent processes (By similarity))	PF00149.30,PF16656.7,PF14008.8	Calcineurin-like phosphoesterase:Purple acid Phosphatase, N-terminal domain:Iron/zinc purple acid phosphatase-like protein C
chr1:1154111:1349520	chr1	1260931	T	G	SNP	G/T	14,32	46	G/T	20,26	46	G	intergenic_region	MODIFIER	LOC8060878-LOC8060879	gene-LOC8060878-gene-LOC8060879	intergenic_region	gene-LOC8060878-gene-LOC8060879	--	--	n.1260931T>G	--	--	--	--	--	--	--	--	--	--	--	--	--	--	--	--	--	--
chr1:1154111:1349520	chr1	1278195	C	T	SNP	C/C	13,0	13	T/T	0,18	18	T	intron_variant	MODIFIER	LOC8080156	gene-LOC8080156	transcript	rna-XM_002466063.2	protein_coding	(1/2)	c.105+872G>A	--	--	--	--	--	--	XP_002466108.2	myb-like protein X isoform X1 [Sorghum bicolor]	--	--	--	--	--	--	S:Function unknown	ENOG410YQB0(-)	--	--
chr1:1154111:1349520	chr1	1278195	C	T	SNP	C/C	13,0	13	T/T	0,18	18	T	intron_variant	MODIFIER	LOC8080156	gene-LOC8080156	transcript	rna-XM_021465662.1	protein_coding	(1/2)	c.-1474+872G>A	--	--	--	--	--	--	XP_021321337.1	myb-like protein X isoform X2 [Sorghum bicolor]	--	--	--	--	--	--	S:Function unknown	ENOG410YQB0(-)	--	--
chr1:1154111:1349520	chr1	1278195	C	T	SNP	C/C	13,0	13	T/T	0,18	18	T	intron_variant	MODIFIER	LOC8080156	gene-LOC8080156	transcript	rna-XM_021465665.1	protein_coding	(1/2)	c.105+872G>A	--	--	--	--	--	--	XP_021321340.1	myb-like protein X isoform X3 [Sorghum bicolor]	--	--	--	--	--	--	S:Function unknown	ENOG410YQB0(-)	--	--
chr1:1154111:1349520	chr1	1279865	GTTTTGT	G	INDEL	G/G	0,16	16	G/GTTTTGT	3,12	15	G	upstream_gene_variant	MODIFIER	LOC8080156	gene-LOC8080156	transcript	rna-XM_002466063.2	protein_coding	--	c.-700_-695delACAAAA	--	--	--	--	599	--	XP_002466108.2	myb-like protein X isoform X1 [Sorghum bicolor]	--	--	--	--	--	--	S:Function unknown	ENOG410YQB0(-)	--	--
chr1:1154111:1349520	chr1	1279865	GTTTTGT	G	INDEL	G/G	0,16	16	G/GTTTTGT	3,12	15	G	upstream_gene_variant	MODIFIER	LOC8080156	gene-LOC8080156	transcript	rna-XM_021465662.1	protein_coding	--	c.-2278_-2273delACAAAA	--	--	--	--	180	--	XP_021321337.1	myb-like protein X isoform X2 [Sorghum bicolor]	--	--	--	--	--	--	S:Function unknown	ENOG410YQB0(-)	--	--
chr1:1154111:1349520	chr1	1279865	GTTTTGT	G	INDEL	G/G	0,16	16	G/GTTTTGT	3,12	15	G	upstream_gene_variant	MODIFIER	LOC8080156	gene-LOC8080156	transcript	rna-XM_021465665.1	protein_coding	--	c.-700_-695delACAAAA	--	--	--	--	180	--	XP_021321340.1	myb-like protein X isoform X3 [Sorghum bicolor]	--	--	--	--	--	--	S:Function unknown	ENOG410YQB0(-)	--	--
chr1:1154111:1349520	chr1	1279865	GTTTTGT	G	INDEL	G/G	0,16	16	G/GTTTTGT	3,12	15	G	intergenic_region	MODIFIER	LOC8080156-LOC110431890	gene-LOC8080156-gene-LOC110431890	intergenic_region	gene-LOC8080156-gene-LOC110431890	--	--	n.1279866_1279871delTTTTGT	--	--	--	--	--	--	--	--	--	--	--	--	--	--	--	--	--	--
chr1:1154111:1349520	chr1	1331735	C	T	SNP	C/T	1,16	17	T/T	0,21	21	T	intron_variant	MODIFIER	LOC8060884	gene-LOC8060884	transcript	rna-XM_021451485.1	protein_coding	(1/17)	c.201+41C>T	--	--	--	--	--	--	XP_021307160.1	probable acyl-activating enzyme 16, chloroplastic [Sorghum bicolor]	sp|Q9LK39|AAE16_ARATH	Probable acyl-activating enzyme 16, chloroplastic OS=Arabidopsis thaliana OX=3702 GN=AAE16 PE=2 SV=1	ko04146,ko00061,ko00071	Peroxisome:Fatty acid biosynthesis:Fatty acid degradation	--	--	I:Lipid transport and metabolism	COG1022(Amp-dependent synthetase and ligase)	PF00501.30	AMP-binding enzyme
chr1:1154111:1349520	chr1	1331738	T	C	SNP	C/T	1,16	17	C/C	0,20	20	C	intron_variant	MODIFIER	LOC8060884	gene-LOC8060884	transcript	rna-XM_021451485.1	protein_coding	(1/17)	c.201+44T>C	--	--	--	--	--	--	XP_021307160.1	probable acyl-activating enzyme 16, chloroplastic [Sorghum bicolor]	sp|Q9LK39|AAE16_ARATH	Probable acyl-activating enzyme 16, chloroplastic OS=Arabidopsis thaliana OX=3702 GN=AAE16 PE=2 SV=1	ko04146,ko00061,ko00071	Peroxisome:Fatty acid biosynthesis:Fatty acid degradation	--	--	I:Lipid transport and metabolism	COG1022(Amp-dependent synthetase and ligase)	PF00501.30	AMP-binding enzyme
chr1:1154111:1349520	chr1	1331739	T	C	SNP	C/T	1,16	17	C/C	0,20	20	C	intron_variant	MODIFIER	LOC8060884	gene-LOC8060884	transcript	rna-XM_021451485.1	protein_coding	(1/17)	c.201+45T>C	--	--	--	--	--	--	XP_021307160.1	probable acyl-activating enzyme 16, chloroplastic [Sorghum bicolor]	sp|Q9LK39|AAE16_ARATH	Probable acyl-activating enzyme 16, chloroplastic OS=Arabidopsis thaliana OX=3702 GN=AAE16 PE=2 SV=1	ko04146,ko00061,ko00071	Peroxisome:Fatty acid biosynthesis:Fatty acid degradation	--	--	I:Lipid transport and metabolism	COG1022(Amp-dependent synthetase and ligase)	PF00501.30	AMP-binding enzyme
chr1:1154111:1349520	chr1	1344654	A	T	SNP	A/T	26,9	35	A/T	22,6	28	T	missense_variant	MODERATE	LOC8060885	gene-LOC8060885	transcript	rna-XM_002463484.2	protein_coding	(5/5)	c.1648A>T	p.Asn550Tyr	2009/2418	1648/1932	550/643	--	--	XP_002463529.1	keratin, type I cytoskeletal 10 [Sorghum bicolor]	--	--	--	--	GO:0005737,GO:0005634,GO:0003723	cytoplasm:nucleus:RNA binding	S:Function unknown	ENOG410YBHR(SERPINE1 mRNA binding protein 1)	--	--
chr1:1154111:1349520	chr1	1344654	A	T	SNP	A/T	26,9	35	A/T	22,6	28	T	upstream_gene_variant	MODIFIER	LOC110430178	gene-LOC110430178	transcript	rna-XM_021447321.1	protein_coding	--	c.-1635A>T	--	--	--	--	1586	--	XP_021302996.1	LOW QUALITY PROTEIN: pirin-like protein [Sorghum bicolor]	sp|Q9SEE4|PIRL_SOLLC	Pirin-like protein OS=Solanum lycopersicum OX=4081 PE=2 SV=1	--	--	GO:0016021	integral component of membrane	S:Function unknown	COG1741(pirin domain protein)	PF05726.15,PF02678.18,PF07883.13	Pirin C-terminal cupin domain:Pirin:Cupin domain
chr1:1154111:1349520	chr1	1344655	A	AGACTACTCTGGCGG	INDEL	A/AGACTACTCTGGCGG	26,9	35	A/AGACTACTCTGGCGG	22,7	29	AGACTACTCTGGCGG	frameshift_variant	HIGH	LOC8060885	gene-LOC8060885	transcript	rna-XM_002463484.2	protein_coding	(5/5)	c.1649_1650insGACTACTCTGGCGG	p.Asn550fs	2011/2418	1650/1932	550/643	--	--	XP_002463529.1	keratin, type I cytoskeletal 10 [Sorghum bicolor]	--	--	--	--	GO:0005737,GO:0005634,GO:0003723	cytoplasm:nucleus:RNA binding	S:Function unknown	ENOG410YBHR(SERPINE1 mRNA binding protein 1)	--	--
chr1:1154111:1349520	chr1	1344655	A	AGACTACTCTGGCGG	INDEL	A/AGACTACTCTGGCGG	26,9	35	A/AGACTACTCTGGCGG	22,7	29	AGACTACTCTGGCGG	upstream_gene_variant	MODIFIER	LOC110430178	gene-LOC110430178	transcript	rna-XM_021447321.1	protein_coding	--	c.-1634_-1633insGACTACTCTGGCGG	--	--	--	--	1584	--	XP_021302996.1	LOW QUALITY PROTEIN: pirin-like protein [Sorghum bicolor]	sp|Q9SEE4|PIRL_SOLLC	Pirin-like protein OS=Solanum lycopersicum OX=4081 PE=2 SV=1	--	--	GO:0016021	integral component of membrane	S:Function unknown	COG1741(pirin domain protein)	PF05726.15,PF02678.18,PF07883.13	Pirin C-terminal cupin domain:Pirin:Cupin domain
chr1:1154111:1349520	chr1	1344662	C	T	SNP	C/T	24,8	32	C/T	22,11	33	T	synonymous_variant	LOW	LOC8060885	gene-LOC8060885	transcript	rna-XM_002463484.2	protein_coding	(5/5)	c.1656C>T	p.Gly552Gly	2017/2418	1656/1932	552/643	--	--	XP_002463529.1	keratin, type I cytoskeletal 10 [Sorghum bicolor]	--	--	--	--	GO:0005737,GO:0005634,GO:0003723	cytoplasm:nucleus:RNA binding	S:Function unknown	ENOG410YBHR(SERPINE1 mRNA binding protein 1)	--	--
chr1:1154111:1349520	chr1	1344662	C	T	SNP	C/T	24,8	32	C/T	22,11	33	T	upstream_gene_variant	MODIFIER	LOC110430178	gene-LOC110430178	transcript	rna-XM_021447321.1	protein_coding	--	c.-1627C>T	--	--	--	--	1578	--	XP_021302996.1	LOW QUALITY PROTEIN: pirin-like protein [Sorghum bicolor]	sp|Q9SEE4|PIRL_SOLLC	Pirin-like protein OS=Solanum lycopersicum OX=4081 PE=2 SV=1	--	--	GO:0016021	integral component of membrane	S:Function unknown	COG1741(pirin domain protein)	PF05726.15,PF02678.18,PF07883.13	Pirin C-terminal cupin domain:Pirin:Cupin domain
chr1:1154111:1349520	chr1	1344695	G	A	SNP	A/G	22,13	35	A/G	24,14	38	A	synonymous_variant	LOW	LOC8060885	gene-LOC8060885	transcript	rna-XM_002463484.2	protein_coding	(5/5)	c.1689G>A	p.Gln563Gln	2050/2418	1689/1932	563/643	--	--	XP_002463529.1	keratin, type I cytoskeletal 10 [Sorghum bicolor]	--	--	--	--	GO:0005737,GO:0005634,GO:0003723	cytoplasm:nucleus:RNA binding	S:Function unknown	ENOG410YBHR(SERPINE1 mRNA binding protein 1)	--	--
chr1:1154111:1349520	chr1	1344695	G	A	SNP	A/G	22,13	35	A/G	24,14	38	A	upstream_gene_variant	MODIFIER	LOC110430178	gene-LOC110430178	transcript	rna-XM_021447321.1	protein_coding	--	c.-1594G>A	--	--	--	--	1545	--	XP_021302996.1	LOW QUALITY PROTEIN: pirin-like protein [Sorghum bicolor]	sp|Q9SEE4|PIRL_SOLLC	Pirin-like protein OS=Solanum lycopersicum OX=4081 PE=2 SV=1	--	--	GO:0016021	integral component of membrane	S:Function unknown	COG1741(pirin domain protein)	PF05726.15,PF02678.18,PF07883.13	Pirin C-terminal cupin domain:Pirin:Cupin domain
chr1:1154111:1349520	chr1	1344728	G	C	SNP	C/G	20,15	35	C/G	25,16	41	C	missense_variant	MODERATE	LOC8060885	gene-LOC8060885	transcript	rna-XM_002463484.2	protein_coding	(5/5)	c.1722G>C	p.Gln574His	2083/2418	1722/1932	574/643	--	--	XP_002463529.1	keratin, type I cytoskeletal 10 [Sorghum bicolor]	--	--	--	--	GO:0005737,GO:0005634,GO:0003723	cytoplasm:nucleus:RNA binding	S:Function unknown	ENOG410YBHR(SERPINE1 mRNA binding protein 1)	--	--
chr1:1154111:1349520	chr1	1344728	G	C	SNP	C/G	20,15	35	C/G	25,16	41	C	upstream_gene_variant	MODIFIER	LOC110430178	gene-LOC110430178	transcript	rna-XM_021447321.1	protein_coding	--	c.-1561G>C	--	--	--	--	1512	--	XP_021302996.1	LOW QUALITY PROTEIN: pirin-like protein [Sorghum bicolor]	sp|Q9SEE4|PIRL_SOLLC	Pirin-like protein OS=Solanum lycopersicum OX=4081 PE=2 SV=1	--	--	GO:0016021	integral component of membrane	S:Function unknown	COG1741(pirin domain protein)	PF05726.15,PF02678.18,PF07883.13	Pirin C-terminal cupin domain:Pirin:Cupin domain
chr1:1154111:1349520	chr1	1344744	C	A	SNP	A/C	18,12	30	A/C	25,16	41	A	missense_variant	MODERATE	LOC8060885	gene-LOC8060885	transcript	rna-XM_002463484.2	protein_coding	(5/5)	c.1738C>A	p.His580Asn	2099/2418	1738/1932	580/643	--	--	XP_002463529.1	keratin, type I cytoskeletal 10 [Sorghum bicolor]	--	--	--	--	GO:0005737,GO:0005634,GO:0003723	cytoplasm:nucleus:RNA binding	S:Function unknown	ENOG410YBHR(SERPINE1 mRNA binding protein 1)	--	--
chr1:1154111:1349520	chr1	1344744	C	A	SNP	A/C	18,12	30	A/C	25,16	41	A	upstream_gene_variant	MODIFIER	LOC110430178	gene-LOC110430178	transcript	rna-XM_021447321.1	protein_coding	--	c.-1545C>A	--	--	--	--	1496	--	XP_021302996.1	LOW QUALITY PROTEIN: pirin-like protein [Sorghum bicolor]	sp|Q9SEE4|PIRL_SOLLC	Pirin-like protein OS=Solanum lycopersicum OX=4081 PE=2 SV=1	--	--	GO:0016021	integral component of membrane	S:Function unknown	COG1741(pirin domain protein)	PF05726.15,PF02678.18,PF07883.13	Pirin C-terminal cupin domain:Pirin:Cupin domain
chr1:1154111:1349520	chr1	1344767	G	T	SNP	G/T	18,14	32	G/T	19,19	38	T	synonymous_variant	LOW	LOC8060885	gene-LOC8060885	transcript	rna-XM_002463484.2	protein_coding	(5/5)	c.1761G>T	p.Arg587Arg	2122/2418	1761/1932	587/643	--	--	XP_002463529.1	keratin, type I cytoskeletal 10 [Sorghum bicolor]	--	--	--	--	GO:0005737,GO:0005634,GO:0003723	cytoplasm:nucleus:RNA binding	S:Function unknown	ENOG410YBHR(SERPINE1 mRNA binding protein 1)	--	--
chr1:1154111:1349520	chr1	1344767	G	T	SNP	G/T	18,14	32	G/T	19,19	38	T	upstream_gene_variant	MODIFIER	LOC110430178	gene-LOC110430178	transcript	rna-XM_021447321.1	protein_coding	--	c.-1522G>T	--	--	--	--	1473	--	XP_021302996.1	LOW QUALITY PROTEIN: pirin-like protein [Sorghum bicolor]	sp|Q9SEE4|PIRL_SOLLC	Pirin-like protein OS=Solanum lycopersicum OX=4081 PE=2 SV=1	--	--	GO:0016021	integral component of membrane	S:Function unknown	COG1741(pirin domain protein)	PF05726.15,PF02678.18,PF07883.13	Pirin C-terminal cupin domain:Pirin:Cupin domain
chr1:1154111:1349520	chr1	1344774	A	G	SNP	A/G	18,14	32	A/G	19,19	38	G	missense_variant	MODERATE	LOC8060885	gene-LOC8060885	transcript	rna-XM_002463484.2	protein_coding	(5/5)	c.1768A>G	p.Ser590Gly	2129/2418	1768/1932	590/643	--	--	XP_002463529.1	keratin, type I cytoskeletal 10 [Sorghum bicolor]	--	--	--	--	GO:0005737,GO:0005634,GO:0003723	cytoplasm:nucleus:RNA binding	S:Function unknown	ENOG410YBHR(SERPINE1 mRNA binding protein 1)	--	--
chr1:1154111:1349520	chr1	1344774	A	G	SNP	A/G	18,14	32	A/G	19,19	38	G	upstream_gene_variant	MODIFIER	LOC110430178	gene-LOC110430178	transcript	rna-XM_021447321.1	protein_coding	--	c.-1515A>G	--	--	--	--	1466	--	XP_021302996.1	LOW QUALITY PROTEIN: pirin-like protein [Sorghum bicolor]	sp|Q9SEE4|PIRL_SOLLC	Pirin-like protein OS=Solanum lycopersicum OX=4081 PE=2 SV=1	--	--	GO:0016021	integral component of membrane	S:Function unknown	COG1741(pirin domain protein)	PF05726.15,PF02678.18,PF07883.13	Pirin C-terminal cupin domain:Pirin:Cupin domain
chr1:1154111:1349520	chr1	1344794	C	G	SNP	C/G	14,16	30	C/G	15,15	30	G	synonymous_variant	LOW	LOC8060885	gene-LOC8060885	transcript	rna-XM_002463484.2	protein_coding	(5/5)	c.1788C>G	p.Arg596Arg	2149/2418	1788/1932	596/643	--	--	XP_002463529.1	keratin, type I cytoskeletal 10 [Sorghum bicolor]	--	--	--	--	GO:0005737,GO:0005634,GO:0003723	cytoplasm:nucleus:RNA binding	S:Function unknown	ENOG410YBHR(SERPINE1 mRNA binding protein 1)	--	--
chr1:1154111:1349520	chr1	1344794	C	G	SNP	C/G	14,16	30	C/G	15,15	30	G	upstream_gene_variant	MODIFIER	LOC110430178	gene-LOC110430178	transcript	rna-XM_021447321.1	protein_coding	--	c.-1495C>G	--	--	--	--	1446	--	XP_021302996.1	LOW QUALITY PROTEIN: pirin-like protein [Sorghum bicolor]	sp|Q9SEE4|PIRL_SOLLC	Pirin-like protein OS=Solanum lycopersicum OX=4081 PE=2 SV=1	--	--	GO:0016021	integral component of membrane	S:Function unknown	COG1741(pirin domain protein)	PF05726.15,PF02678.18,PF07883.13	Pirin C-terminal cupin domain:Pirin:Cupin domain
chr1:1154111:1349520	chr1	1344804	C	G	SNP	C/G	10,16	26	C/G	14,14	28	G	missense_variant	MODERATE	LOC8060885	gene-LOC8060885	transcript	rna-XM_002463484.2	protein_coding	(5/5)	c.1798C>G	p.Pro600Ala	2159/2418	1798/1932	600/643	--	--	XP_002463529.1	keratin, type I cytoskeletal 10 [Sorghum bicolor]	--	--	--	--	GO:0005737,GO:0005634,GO:0003723	cytoplasm:nucleus:RNA binding	S:Function unknown	ENOG410YBHR(SERPINE1 mRNA binding protein 1)	--	--
chr1:1154111:1349520	chr1	1344804	C	G	SNP	C/G	10,16	26	C/G	14,14	28	G	upstream_gene_variant	MODIFIER	LOC110430178	gene-LOC110430178	transcript	rna-XM_021447321.1	protein_coding	--	c.-1485C>G	--	--	--	--	1436	--	XP_021302996.1	LOW QUALITY PROTEIN: pirin-like protein [Sorghum bicolor]	sp|Q9SEE4|PIRL_SOLLC	Pirin-like protein OS=Solanum lycopersicum OX=4081 PE=2 SV=1	--	--	GO:0016021	integral component of membrane	S:Function unknown	COG1741(pirin domain protein)	PF05726.15,PF02678.18,PF07883.13	Pirin C-terminal cupin domain:Pirin:Cupin domain
chr1:1154111:1349520	chr1	1344812	C	A	SNP	A/C	11,15	26	A/C	17,12	29	A	synonymous_variant	LOW	LOC8060885	gene-LOC8060885	transcript	rna-XM_002463484.2	protein_coding	(5/5)	c.1806C>A	p.Pro602Pro	2167/2418	1806/1932	602/643	--	--	XP_002463529.1	keratin, type I cytoskeletal 10 [Sorghum bicolor]	--	--	--	--	GO:0005737,GO:0005634,GO:0003723	cytoplasm:nucleus:RNA binding	S:Function unknown	ENOG410YBHR(SERPINE1 mRNA binding protein 1)	--	--
chr1:1154111:1349520	chr1	1344812	C	A	SNP	A/C	11,15	26	A/C	17,12	29	A	upstream_gene_variant	MODIFIER	LOC110430178	gene-LOC110430178	transcript	rna-XM_021447321.1	protein_coding	--	c.-1477C>A	--	--	--	--	1428	--	XP_021302996.1	LOW QUALITY PROTEIN: pirin-like protein [Sorghum bicolor]	sp|Q9SEE4|PIRL_SOLLC	Pirin-like protein OS=Solanum lycopersicum OX=4081 PE=2 SV=1	--	--	GO:0016021	integral component of membrane	S:Function unknown	COG1741(pirin domain protein)	PF05726.15,PF02678.18,PF07883.13	Pirin C-terminal cupin domain:Pirin:Cupin domain
chr1:1154111:1349520	chr1	1344818	T	C	SNP	C/T	12,15	27	C/T	17,10	27	C	synonymous_variant	LOW	LOC8060885	gene-LOC8060885	transcript	rna-XM_002463484.2	protein_coding	(5/5)	c.1812T>C	p.Val604Val	2173/2418	1812/1932	604/643	--	--	XP_002463529.1	keratin, type I cytoskeletal 10 [Sorghum bicolor]	--	--	--	--	GO:0005737,GO:0005634,GO:0003723	cytoplasm:nucleus:RNA binding	S:Function unknown	ENOG410YBHR(SERPINE1 mRNA binding protein 1)	--	--
chr1:1154111:1349520	chr1	1344818	T	C	SNP	C/T	12,15	27	C/T	17,10	27	C	upstream_gene_variant	MODIFIER	LOC110430178	gene-LOC110430178	transcript	rna-XM_021447321.1	protein_coding	--	c.-1471T>C	--	--	--	--	1422	--	XP_021302996.1	LOW QUALITY PROTEIN: pirin-like protein [Sorghum bicolor]	sp|Q9SEE4|PIRL_SOLLC	Pirin-like protein OS=Solanum lycopersicum OX=4081 PE=2 SV=1	--	--	GO:0016021	integral component of membrane	S:Function unknown	COG1741(pirin domain protein)	PF05726.15,PF02678.18,PF07883.13	Pirin C-terminal cupin domain:Pirin:Cupin domain
chr1:1154111:1349520	chr1	1344866	G	A	SNP	A/G	10,12	22	A/G	13,15	28	A	synonymous_variant	LOW	LOC8060885	gene-LOC8060885	transcript	rna-XM_002463484.2	protein_coding	(5/5)	c.1860G>A	p.Pro620Pro	2221/2418	1860/1932	620/643	--	--	XP_002463529.1	keratin, type I cytoskeletal 10 [Sorghum bicolor]	--	--	--	--	GO:0005737,GO:0005634,GO:0003723	cytoplasm:nucleus:RNA binding	S:Function unknown	ENOG410YBHR(SERPINE1 mRNA binding protein 1)	--	--
chr1:1154111:1349520	chr1	1344866	G	A	SNP	A/G	10,12	22	A/G	13,15	28	A	upstream_gene_variant	MODIFIER	LOC110430178	gene-LOC110430178	transcript	rna-XM_021447321.1	protein_coding	--	c.-1423G>A	--	--	--	--	1374	--	XP_021302996.1	LOW QUALITY PROTEIN: pirin-like protein [Sorghum bicolor]	sp|Q9SEE4|PIRL_SOLLC	Pirin-like protein OS=Solanum lycopersicum OX=4081 PE=2 SV=1	--	--	GO:0016021	integral component of membrane	S:Function unknown	COG1741(pirin domain protein)	PF05726.15,PF02678.18,PF07883.13	Pirin C-terminal cupin domain:Pirin:Cupin domain
chr1:1154111:1349520	chr1	1344899	A	G	SNP	A/G	9,15	24	A/G	15,16	31	G	synonymous_variant	LOW	LOC8060885	gene-LOC8060885	transcript	rna-XM_002463484.2	protein_coding	(5/5)	c.1893A>G	p.Thr631Thr	2254/2418	1893/1932	631/643	--	--	XP_002463529.1	keratin, type I cytoskeletal 10 [Sorghum bicolor]	--	--	--	--	GO:0005737,GO:0005634,GO:0003723	cytoplasm:nucleus:RNA binding	S:Function unknown	ENOG410YBHR(SERPINE1 mRNA binding protein 1)	--	--
chr1:1154111:1349520	chr1	1344899	A	G	SNP	A/G	9,15	24	A/G	15,16	31	G	upstream_gene_variant	MODIFIER	LOC110430178	gene-LOC110430178	transcript	rna-XM_021447321.1	protein_coding	--	c.-1390A>G	--	--	--	--	1341	--	XP_021302996.1	LOW QUALITY PROTEIN: pirin-like protein [Sorghum bicolor]	sp|Q9SEE4|PIRL_SOLLC	Pirin-like protein OS=Solanum lycopersicum OX=4081 PE=2 SV=1	--	--	GO:0016021	integral component of membrane	S:Function unknown	COG1741(pirin domain protein)	PF05726.15,PF02678.18,PF07883.13	Pirin C-terminal cupin domain:Pirin:Cupin domain
chr1:1154111:1349520	chr1	1344946	C	T	SNP	C/T	11,14	25	C/T	13,19	32	T	3_prime_UTR_variant	MODIFIER	LOC8060885	gene-LOC8060885	transcript	rna-XM_002463484.2	protein_coding	(5/5)	c.*8C>T	--	--	--	--	8	--	XP_002463529.1	keratin, type I cytoskeletal 10 [Sorghum bicolor]	--	--	--	--	GO:0005737,GO:0005634,GO:0003723	cytoplasm:nucleus:RNA binding	S:Function unknown	ENOG410YBHR(SERPINE1 mRNA binding protein 1)	--	--
chr1:1154111:1349520	chr1	1344946	C	T	SNP	C/T	11,14	25	C/T	13,19	32	T	upstream_gene_variant	MODIFIER	LOC110430178	gene-LOC110430178	transcript	rna-XM_021447321.1	protein_coding	--	c.-1343C>T	--	--	--	--	1294	--	XP_021302996.1	LOW QUALITY PROTEIN: pirin-like protein [Sorghum bicolor]	sp|Q9SEE4|PIRL_SOLLC	Pirin-like protein OS=Solanum lycopersicum OX=4081 PE=2 SV=1	--	--	GO:0016021	integral component of membrane	S:Function unknown	COG1741(pirin domain protein)	PF05726.15,PF02678.18,PF07883.13	Pirin C-terminal cupin domain:Pirin:Cupin domain
chr1:1154111:1349520	chr1	1345064	G	A	SNP	A/G	15,20	35	A/G	20,13	33	A	upstream_gene_variant	MODIFIER	LOC110430178	gene-LOC110430178	transcript	rna-XM_021447321.1	protein_coding	--	c.-1225G>A	--	--	--	--	1176	--	XP_021302996.1	LOW QUALITY PROTEIN: pirin-like protein [Sorghum bicolor]	sp|Q9SEE4|PIRL_SOLLC	Pirin-like protein OS=Solanum lycopersicum OX=4081 PE=2 SV=1	--	--	GO:0016021	integral component of membrane	S:Function unknown	COG1741(pirin domain protein)	PF05726.15,PF02678.18,PF07883.13	Pirin C-terminal cupin domain:Pirin:Cupin domain
chr1:1154111:1349520	chr1	1345064	G	A	SNP	A/G	15,20	35	A/G	20,13	33	A	downstream_gene_variant	MODIFIER	LOC8060885	gene-LOC8060885	transcript	rna-XM_002463484.2	protein_coding	--	c.*126G>A	--	--	--	--	1	--	XP_002463529.1	keratin, type I cytoskeletal 10 [Sorghum bicolor]	--	--	--	--	GO:0005737,GO:0005634,GO:0003723	cytoplasm:nucleus:RNA binding	S:Function unknown	ENOG410YBHR(SERPINE1 mRNA binding protein 1)	--	--
chr1:1154111:1349520	chr1	1345064	G	A	SNP	A/G	15,20	35	A/G	20,13	33	A	intergenic_region	MODIFIER	LOC8060885-LOC110430178	gene-LOC8060885-gene-LOC110430178	intergenic_region	gene-LOC8060885-gene-LOC110430178	--	--	n.1345064G>A	--	--	--	--	--	--	--	--	--	--	--	--	--	--	--	--	--	--
chr1:1154111:1349520	chr1	1345077	CT	C	INDEL	C/CT	14,21	35	C/CT	24,13	37	C	upstream_gene_variant	MODIFIER	LOC110430178	gene-LOC110430178	transcript	rna-XM_021447321.1	protein_coding	--	c.-1211delT	--	--	--	--	1162	--	XP_021302996.1	LOW QUALITY PROTEIN: pirin-like protein [Sorghum bicolor]	sp|Q9SEE4|PIRL_SOLLC	Pirin-like protein OS=Solanum lycopersicum OX=4081 PE=2 SV=1	--	--	GO:0016021	integral component of membrane	S:Function unknown	COG1741(pirin domain protein)	PF05726.15,PF02678.18,PF07883.13	Pirin C-terminal cupin domain:Pirin:Cupin domain
chr1:1154111:1349520	chr1	1345077	CT	C	INDEL	C/CT	14,21	35	C/CT	24,13	37	C	downstream_gene_variant	MODIFIER	LOC8060885	gene-LOC8060885	transcript	rna-XM_002463484.2	protein_coding	--	c.*140delT	--	--	--	--	15	--	XP_002463529.1	keratin, type I cytoskeletal 10 [Sorghum bicolor]	--	--	--	--	GO:0005737,GO:0005634,GO:0003723	cytoplasm:nucleus:RNA binding	S:Function unknown	ENOG410YBHR(SERPINE1 mRNA binding protein 1)	--	--
chr1:1154111:1349520	chr1	1345077	CT	C	INDEL	C/CT	14,21	35	C/CT	24,13	37	C	intergenic_region	MODIFIER	LOC8060885-LOC110430178	gene-LOC8060885-gene-LOC110430178	intergenic_region	gene-LOC8060885-gene-LOC110430178	--	--	n.1345078delT	--	--	--	--	--	--	--	--	--	--	--	--	--	--	--	--	--	--
chr1:1154111:1349520	chr1	1345090	C	A	SNP	A/C	12,20	32	A/C	22,13	35	A	upstream_gene_variant	MODIFIER	LOC110430178	gene-LOC110430178	transcript	rna-XM_021447321.1	protein_coding	--	c.-1199C>A	--	--	--	--	1150	--	XP_021302996.1	LOW QUALITY PROTEIN: pirin-like protein [Sorghum bicolor]	sp|Q9SEE4|PIRL_SOLLC	Pirin-like protein OS=Solanum lycopersicum OX=4081 PE=2 SV=1	--	--	GO:0016021	integral component of membrane	S:Function unknown	COG1741(pirin domain protein)	PF05726.15,PF02678.18,PF07883.13	Pirin C-terminal cupin domain:Pirin:Cupin domain
chr1:1154111:1349520	chr1	1345090	C	A	SNP	A/C	12,20	32	A/C	22,13	35	A	downstream_gene_variant	MODIFIER	LOC8060885	gene-LOC8060885	transcript	rna-XM_002463484.2	protein_coding	--	c.*152C>A	--	--	--	--	27	--	XP_002463529.1	keratin, type I cytoskeletal 10 [Sorghum bicolor]	--	--	--	--	GO:0005737,GO:0005634,GO:0003723	cytoplasm:nucleus:RNA binding	S:Function unknown	ENOG410YBHR(SERPINE1 mRNA binding protein 1)	--	--
chr1:1154111:1349520	chr1	1345090	C	A	SNP	A/C	12,20	32	A/C	22,13	35	A	intergenic_region	MODIFIER	LOC8060885-LOC110430178	gene-LOC8060885-gene-LOC110430178	intergenic_region	gene-LOC8060885-gene-LOC110430178	--	--	n.1345090C>A	--	--	--	--	--	--	--	--	--	--	--	--	--	--	--	--	--	--
chr1:1154111:1349520	chr1	1345108	C	T	SNP	C/T	17,20	37	C/T	21,13	34	T	upstream_gene_variant	MODIFIER	LOC110430178	gene-LOC110430178	transcript	rna-XM_021447321.1	protein_coding	--	c.-1181C>T	--	--	--	--	1132	--	XP_021302996.1	LOW QUALITY PROTEIN: pirin-like protein [Sorghum bicolor]	sp|Q9SEE4|PIRL_SOLLC	Pirin-like protein OS=Solanum lycopersicum OX=4081 PE=2 SV=1	--	--	GO:0016021	integral component of membrane	S:Function unknown	COG1741(pirin domain protein)	PF05726.15,PF02678.18,PF07883.13	Pirin C-terminal cupin domain:Pirin:Cupin domain
chr1:1154111:1349520	chr1	1345108	C	T	SNP	C/T	17,20	37	C/T	21,13	34	T	downstream_gene_variant	MODIFIER	LOC8060885	gene-LOC8060885	transcript	rna-XM_002463484.2	protein_coding	--	c.*170C>T	--	--	--	--	45	--	XP_002463529.1	keratin, type I cytoskeletal 10 [Sorghum bicolor]	--	--	--	--	GO:0005737,GO:0005634,GO:0003723	cytoplasm:nucleus:RNA binding	S:Function unknown	ENOG410YBHR(SERPINE1 mRNA binding protein 1)	--	--
chr1:1154111:1349520	chr1	1345108	C	T	SNP	C/T	17,20	37	C/T	21,13	34	T	intergenic_region	MODIFIER	LOC8060885-LOC110430178	gene-LOC8060885-gene-LOC110430178	intergenic_region	gene-LOC8060885-gene-LOC110430178	--	--	n.1345108C>T	--	--	--	--	--	--	--	--	--	--	--	--	--	--	--	--	--	--
chr1:1154111:1349520	chr1	1345116	C	T	SNP	C/T	14,18	32	C/T	21,12	33	T	upstream_gene_variant	MODIFIER	LOC110430178	gene-LOC110430178	transcript	rna-XM_021447321.1	protein_coding	--	c.-1173C>T	--	--	--	--	1124	--	XP_021302996.1	LOW QUALITY PROTEIN: pirin-like protein [Sorghum bicolor]	sp|Q9SEE4|PIRL_SOLLC	Pirin-like protein OS=Solanum lycopersicum OX=4081 PE=2 SV=1	--	--	GO:0016021	integral component of membrane	S:Function unknown	COG1741(pirin domain protein)	PF05726.15,PF02678.18,PF07883.13	Pirin C-terminal cupin domain:Pirin:Cupin domain
chr1:1154111:1349520	chr1	1345116	C	T	SNP	C/T	14,18	32	C/T	21,12	33	T	downstream_gene_variant	MODIFIER	LOC8060885	gene-LOC8060885	transcript	rna-XM_002463484.2	protein_coding	--	c.*178C>T	--	--	--	--	53	--	XP_002463529.1	keratin, type I cytoskeletal 10 [Sorghum bicolor]	--	--	--	--	GO:0005737,GO:0005634,GO:0003723	cytoplasm:nucleus:RNA binding	S:Function unknown	ENOG410YBHR(SERPINE1 mRNA binding protein 1)	--	--
chr1:1154111:1349520	chr1	1345116	C	T	SNP	C/T	14,18	32	C/T	21,12	33	T	intergenic_region	MODIFIER	LOC8060885-LOC110430178	gene-LOC8060885-gene-LOC110430178	intergenic_region	gene-LOC8060885-gene-LOC110430178	--	--	n.1345116C>T	--	--	--	--	--	--	--	--	--	--	--	--	--	--	--	--	--	--
chr1:1154111:1349520	chr1	1345141	TA	T	INDEL	T/TA	15,16	31	T/TA	23,12	35	T	upstream_gene_variant	MODIFIER	LOC110430178	gene-LOC110430178	transcript	rna-XM_021447321.1	protein_coding	--	c.-1147delA	--	--	--	--	1098	--	XP_021302996.1	LOW QUALITY PROTEIN: pirin-like protein [Sorghum bicolor]	sp|Q9SEE4|PIRL_SOLLC	Pirin-like protein OS=Solanum lycopersicum OX=4081 PE=2 SV=1	--	--	GO:0016021	integral component of membrane	S:Function unknown	COG1741(pirin domain protein)	PF05726.15,PF02678.18,PF07883.13	Pirin C-terminal cupin domain:Pirin:Cupin domain
chr1:1154111:1349520	chr1	1345141	TA	T	INDEL	T/TA	15,16	31	T/TA	23,12	35	T	downstream_gene_variant	MODIFIER	LOC8060885	gene-LOC8060885	transcript	rna-XM_002463484.2	protein_coding	--	c.*204delA	--	--	--	--	79	--	XP_002463529.1	keratin, type I cytoskeletal 10 [Sorghum bicolor]	--	--	--	--	GO:0005737,GO:0005634,GO:0003723	cytoplasm:nucleus:RNA binding	S:Function unknown	ENOG410YBHR(SERPINE1 mRNA binding protein 1)	--	--
chr1:1154111:1349520	chr1	1345141	TA	T	INDEL	T/TA	15,16	31	T/TA	23,12	35	T	intergenic_region	MODIFIER	LOC8060885-LOC110430178	gene-LOC8060885-gene-LOC110430178	intergenic_region	gene-LOC8060885-gene-LOC110430178	--	--	n.1345142delA	--	--	--	--	--	--	--	--	--	--	--	--	--	--	--	--	--	--
chr1:1154111:1349520	chr1	1345406	T	A	SNP	A/T	26,12	38	A/T	18,6	24	A	upstream_gene_variant	MODIFIER	LOC110430178	gene-LOC110430178	transcript	rna-XM_021447321.1	protein_coding	--	c.-883T>A	--	--	--	--	834	--	XP_021302996.1	LOW QUALITY PROTEIN: pirin-like protein [Sorghum bicolor]	sp|Q9SEE4|PIRL_SOLLC	Pirin-like protein OS=Solanum lycopersicum OX=4081 PE=2 SV=1	--	--	GO:0016021	integral component of membrane	S:Function unknown	COG1741(pirin domain protein)	PF05726.15,PF02678.18,PF07883.13	Pirin C-terminal cupin domain:Pirin:Cupin domain
chr1:1154111:1349520	chr1	1345406	T	A	SNP	A/T	26,12	38	A/T	18,6	24	A	downstream_gene_variant	MODIFIER	LOC8060885	gene-LOC8060885	transcript	rna-XM_002463484.2	protein_coding	--	c.*468T>A	--	--	--	--	343	--	XP_002463529.1	keratin, type I cytoskeletal 10 [Sorghum bicolor]	--	--	--	--	GO:0005737,GO:0005634,GO:0003723	cytoplasm:nucleus:RNA binding	S:Function unknown	ENOG410YBHR(SERPINE1 mRNA binding protein 1)	--	--
chr1:1154111:1349520	chr1	1345406	T	A	SNP	A/T	26,12	38	A/T	18,6	24	A	intergenic_region	MODIFIER	LOC8060885-LOC110430178	gene-LOC8060885-gene-LOC110430178	intergenic_region	gene-LOC8060885-gene-LOC110430178	--	--	n.1345406T>A	--	--	--	--	--	--	--	--	--	--	--	--	--	--	--	--	--	--
chr1:1154111:1349520	chr1	1345406	A	AAG	INDEL	A/AAG	26,12	38	A/AAG	17,6	23	AAG	upstream_gene_variant	MODIFIER	LOC110430178	gene-LOC110430178	transcript	rna-XM_021447321.1	protein_coding	--	c.-882_-881insAG	--	--	--	--	832	--	XP_021302996.1	LOW QUALITY PROTEIN: pirin-like protein [Sorghum bicolor]	sp|Q9SEE4|PIRL_SOLLC	Pirin-like protein OS=Solanum lycopersicum OX=4081 PE=2 SV=1	--	--	GO:0016021	integral component of membrane	S:Function unknown	COG1741(pirin domain protein)	PF05726.15,PF02678.18,PF07883.13	Pirin C-terminal cupin domain:Pirin:Cupin domain
chr1:1154111:1349520	chr1	1345407	A	AAG	INDEL	A/AAG	26,12	38	A/AAG	17,6	23	AAG	downstream_gene_variant	MODIFIER	LOC8060885	gene-LOC8060885	transcript	rna-XM_002463484.2	protein_coding	--	c.*469_*470insAG	--	--	--	--	345	--	XP_002463529.1	keratin, type I cytoskeletal 10 [Sorghum bicolor]	--	--	--	--	GO:0005737,GO:0005634,GO:0003723	cytoplasm:nucleus:RNA binding	S:Function unknown	ENOG410YBHR(SERPINE1 mRNA binding protein 1)	--	--
chr1:1154111:1349520	chr1	1345407	A	AAG	INDEL	A/AAG	26,12	38	A/AAG	17,6	23	AAG	intergenic_region	MODIFIER	LOC8060885-LOC110430178	gene-LOC8060885-gene-LOC110430178	intergenic_region	gene-LOC8060885-gene-LOC110430178	--	--	n.1345407_1345408insAG	--	--	--	--	--	--	--	--	--	--	--	--	--	--	--	--	--	--
chr1:1154111:1349520	chr1	1345410	C	CG	INDEL	C/CG	25,12	37	C/CG	18,7	25	CG	upstream_gene_variant	MODIFIER	LOC110430178	gene-LOC110430178	transcript	rna-XM_021447321.1	protein_coding	--	c.-879_-878insG	--	--	--	--	829	--	XP_021302996.1	LOW QUALITY PROTEIN: pirin-like protein [Sorghum bicolor]	sp|Q9SEE4|PIRL_SOLLC	Pirin-like protein OS=Solanum lycopersicum OX=4081 PE=2 SV=1	--	--	GO:0016021	integral component of membrane	S:Function unknown	COG1741(pirin domain protein)	PF05726.15,PF02678.18,PF07883.13	Pirin C-terminal cupin domain:Pirin:Cupin domain
chr1:1154111:1349520	chr1	1345410	C	CG	INDEL	C/CG	25,12	37	C/CG	18,7	25	CG	downstream_gene_variant	MODIFIER	LOC8060885	gene-LOC8060885	transcript	rna-XM_002463484.2	protein_coding	--	c.*472_*473insG	--	--	--	--	348	--	XP_002463529.1	keratin, type I cytoskeletal 10 [Sorghum bicolor]	--	--	--	--	GO:0005737,GO:0005634,GO:0003723	cytoplasm:nucleus:RNA binding	S:Function unknown	ENOG410YBHR(SERPINE1 mRNA binding protein 1)	--	--
chr1:1154111:1349520	chr1	1345410	C	CG	INDEL	C/CG	25,12	37	C/CG	18,7	25	CG	intergenic_region	MODIFIER	LOC8060885-LOC110430178	gene-LOC8060885-gene-LOC110430178	intergenic_region	gene-LOC8060885-gene-LOC110430178	--	--	n.1345410_1345411insG	--	--	--	--	--	--	--	--	--	--	--	--	--	--	--	--	--	--
chr1:1154111:1349520	chr1	1345412	T	TG	INDEL	T/TG	26,12	38	T/TG	17,7	24	TG	upstream_gene_variant	MODIFIER	LOC110430178	gene-LOC110430178	transcript	rna-XM_021447321.1	protein_coding	--	c.-877_-876insG	--	--	--	--	827	--	XP_021302996.1	LOW QUALITY PROTEIN: pirin-like protein [Sorghum bicolor]	sp|Q9SEE4|PIRL_SOLLC	Pirin-like protein OS=Solanum lycopersicum OX=4081 PE=2 SV=1	--	--	GO:0016021	integral component of membrane	S:Function unknown	COG1741(pirin domain protein)	PF05726.15,PF02678.18,PF07883.13	Pirin C-terminal cupin domain:Pirin:Cupin domain
chr1:1154111:1349520	chr1	1345412	T	TG	INDEL	T/TG	26,12	38	T/TG	17,7	24	TG	downstream_gene_variant	MODIFIER	LOC8060885	gene-LOC8060885	transcript	rna-XM_002463484.2	protein_coding	--	c.*474_*475insG	--	--	--	--	350	--	XP_002463529.1	keratin, type I cytoskeletal 10 [Sorghum bicolor]	--	--	--	--	GO:0005737,GO:0005634,GO:0003723	cytoplasm:nucleus:RNA binding	S:Function unknown	ENOG410YBHR(SERPINE1 mRNA binding protein 1)	--	--
chr1:1154111:1349520	chr1	1345412	T	TG	INDEL	T/TG	26,12	38	T/TG	17,7	24	TG	intergenic_region	MODIFIER	LOC8060885-LOC110430178	gene-LOC8060885-gene-LOC110430178	intergenic_region	gene-LOC8060885-gene-LOC110430178	--	--	n.1345412_1345413insG	--	--	--	--	--	--	--	--	--	--	--	--	--	--	--	--	--	--
chr1:1154111:1349520	chr1	1345413	T	TGA	INDEL	T/TGA	26,12	38	T/TGA	16,7	23	TGA	upstream_gene_variant	MODIFIER	LOC110430178	gene-LOC110430178	transcript	rna-XM_021447321.1	protein_coding	--	c.-876_-875insGA	--	--	--	--	826	--	XP_021302996.1	LOW QUALITY PROTEIN: pirin-like protein [Sorghum bicolor]	sp|Q9SEE4|PIRL_SOLLC	Pirin-like protein OS=Solanum lycopersicum OX=4081 PE=2 SV=1	--	--	GO:0016021	integral component of membrane	S:Function unknown	COG1741(pirin domain protein)	PF05726.15,PF02678.18,PF07883.13	Pirin C-terminal cupin domain:Pirin:Cupin domain
chr1:1154111:1349520	chr1	1345413	T	TGA	INDEL	T/TGA	26,12	38	T/TGA	16,7	23	TGA	downstream_gene_variant	MODIFIER	LOC8060885	gene-LOC8060885	transcript	rna-XM_002463484.2	protein_coding	--	c.*475_*476insGA	--	--	--	--	351	--	XP_002463529.1	keratin, type I cytoskeletal 10 [Sorghum bicolor]	--	--	--	--	GO:0005737,GO:0005634,GO:0003723	cytoplasm:nucleus:RNA binding	S:Function unknown	ENOG410YBHR(SERPINE1 mRNA binding protein 1)	--	--
chr1:1154111:1349520	chr1	1345413	T	TGA	INDEL	T/TGA	26,12	38	T/TGA	16,7	23	TGA	intergenic_region	MODIFIER	LOC8060885-LOC110430178	gene-LOC8060885-gene-LOC110430178	intergenic_region	gene-LOC8060885-gene-LOC110430178	--	--	n.1345413_1345414insGA	--	--	--	--	--	--	--	--	--	--	--	--	--	--	--	--	--	--
chr1:1154111:1349520	chr1	1345416	ACAAAAT	A	INDEL	A/ACAAAAT	29,12	41	A/ACAAAAT	19,7	26	A	upstream_gene_variant	MODIFIER	LOC110430178	gene-LOC110430178	transcript	rna-XM_021447321.1	protein_coding	--	c.-872_-867delCAAAAT	--	--	--	--	823	--	XP_021302996.1	LOW QUALITY PROTEIN: pirin-like protein [Sorghum bicolor]	sp|Q9SEE4|PIRL_SOLLC	Pirin-like protein OS=Solanum lycopersicum OX=4081 PE=2 SV=1	--	--	GO:0016021	integral component of membrane	S:Function unknown	COG1741(pirin domain protein)	PF05726.15,PF02678.18,PF07883.13	Pirin C-terminal cupin domain:Pirin:Cupin domain
chr1:1154111:1349520	chr1	1345416	ACAAAAT	A	INDEL	A/ACAAAAT	29,12	41	A/ACAAAAT	19,7	26	A	downstream_gene_variant	MODIFIER	LOC8060885	gene-LOC8060885	transcript	rna-XM_002463484.2	protein_coding	--	c.*479_*484delCAAAAT	--	--	--	--	354	--	XP_002463529.1	keratin, type I cytoskeletal 10 [Sorghum bicolor]	--	--	--	--	GO:0005737,GO:0005634,GO:0003723	cytoplasm:nucleus:RNA binding	S:Function unknown	ENOG410YBHR(SERPINE1 mRNA binding protein 1)	--	--
chr1:1154111:1349520	chr1	1345416	ACAAAAT	A	INDEL	A/ACAAAAT	29,12	41	A/ACAAAAT	19,7	26	A	intergenic_region	MODIFIER	LOC8060885-LOC110430178	gene-LOC8060885-gene-LOC110430178	intergenic_region	gene-LOC8060885-gene-LOC110430178	--	--	n.1345417_1345422delCAAAAT	--	--	--	--	--	--	--	--	--	--	--	--	--	--	--	--	--	--
chr1:1154111:1349520	chr1	1345439	T	C	SNP	C/T	26,14	40	C/T	18,7	25	C	upstream_gene_variant	MODIFIER	LOC110430178	gene-LOC110430178	transcript	rna-XM_021447321.1	protein_coding	--	c.-850T>C	--	--	--	--	801	--	XP_021302996.1	LOW QUALITY PROTEIN: pirin-like protein [Sorghum bicolor]	sp|Q9SEE4|PIRL_SOLLC	Pirin-like protein OS=Solanum lycopersicum OX=4081 PE=2 SV=1	--	--	GO:0016021	integral component of membrane	S:Function unknown	COG1741(pirin domain protein)	PF05726.15,PF02678.18,PF07883.13	Pirin C-terminal cupin domain:Pirin:Cupin domain
chr1:1154111:1349520	chr1	1345439	T	C	SNP	C/T	26,14	40	C/T	18,7	25	C	downstream_gene_variant	MODIFIER	LOC8060885	gene-LOC8060885	transcript	rna-XM_002463484.2	protein_coding	--	c.*501T>C	--	--	--	--	376	--	XP_002463529.1	keratin, type I cytoskeletal 10 [Sorghum bicolor]	--	--	--	--	GO:0005737,GO:0005634,GO:0003723	cytoplasm:nucleus:RNA binding	S:Function unknown	ENOG410YBHR(SERPINE1 mRNA binding protein 1)	--	--
chr1:1154111:1349520	chr1	1345439	T	C	SNP	C/T	26,14	40	C/T	18,7	25	C	intergenic_region	MODIFIER	LOC8060885-LOC110430178	gene-LOC8060885-gene-LOC110430178	intergenic_region	gene-LOC8060885-gene-LOC110430178	--	--	n.1345439T>C	--	--	--	--	--	--	--	--	--	--	--	--	--	--	--	--	--	--
chr1:1154111:1349520	chr1	1345444	T	TTTTGATTTGA	INDEL	T/TTTTGATTTGA	26,15	41	T/TTTTGATTTGA	18,7	25	TTTTGATTTGA	upstream_gene_variant	MODIFIER	LOC110430178	gene-LOC110430178	transcript	rna-XM_021447321.1	protein_coding	--	c.-845_-844insTTTGATTTGA	--	--	--	--	795	--	XP_021302996.1	LOW QUALITY PROTEIN: pirin-like protein [Sorghum bicolor]	sp|Q9SEE4|PIRL_SOLLC	Pirin-like protein OS=Solanum lycopersicum OX=4081 PE=2 SV=1	--	--	GO:0016021	integral component of membrane	S:Function unknown	COG1741(pirin domain protein)	PF05726.15,PF02678.18,PF07883.13	Pirin C-terminal cupin domain:Pirin:Cupin domain
chr1:1154111:1349520	chr1	1345444	T	TTTTGATTTGA	INDEL	T/TTTTGATTTGA	26,15	41	T/TTTTGATTTGA	18,7	25	TTTTGATTTGA	downstream_gene_variant	MODIFIER	LOC8060885	gene-LOC8060885	transcript	rna-XM_002463484.2	protein_coding	--	c.*506_*507insTTTGATTTGA	--	--	--	--	382	--	XP_002463529.1	keratin, type I cytoskeletal 10 [Sorghum bicolor]	--	--	--	--	GO:0005737,GO:0005634,GO:0003723	cytoplasm:nucleus:RNA binding	S:Function unknown	ENOG410YBHR(SERPINE1 mRNA binding protein 1)	--	--
chr1:1154111:1349520	chr1	1345444	T	TTTTGATTTGA	INDEL	T/TTTTGATTTGA	26,15	41	T/TTTTGATTTGA	18,7	25	TTTTGATTTGA	intergenic_region	MODIFIER	LOC8060885-LOC110430178	gene-LOC8060885-gene-LOC110430178	intergenic_region	gene-LOC8060885-gene-LOC110430178	--	--	n.1345444_1345445insTTTGATTTGA	--	--	--	--	--	--	--	--	--	--	--	--	--	--	--	--	--	--
chr1:1154111:1349520	chr1	1345468	A	G	SNP	A/G	23,9	32	A/G	18,7	25	G	upstream_gene_variant	MODIFIER	LOC110430178	gene-LOC110430178	transcript	rna-XM_021447321.1	protein_coding	--	c.-821A>G	--	--	--	--	772	--	XP_021302996.1	LOW QUALITY PROTEIN: pirin-like protein [Sorghum bicolor]	sp|Q9SEE4|PIRL_SOLLC	Pirin-like protein OS=Solanum lycopersicum OX=4081 PE=2 SV=1	--	--	GO:0016021	integral component of membrane	S:Function unknown	COG1741(pirin domain protein)	PF05726.15,PF02678.18,PF07883.13	Pirin C-terminal cupin domain:Pirin:Cupin domain
chr1:1154111:1349520	chr1	1345468	A	G	SNP	A/G	23,9	32	A/G	18,7	25	G	downstream_gene_variant	MODIFIER	LOC8060885	gene-LOC8060885	transcript	rna-XM_002463484.2	protein_coding	--	c.*530A>G	--	--	--	--	405	--	XP_002463529.1	keratin, type I cytoskeletal 10 [Sorghum bicolor]	--	--	--	--	GO:0005737,GO:0005634,GO:0003723	cytoplasm:nucleus:RNA binding	S:Function unknown	ENOG410YBHR(SERPINE1 mRNA binding protein 1)	--	--
chr1:1154111:1349520	chr1	1345468	A	G	SNP	A/G	23,9	32	A/G	18,7	25	G	intergenic_region	MODIFIER	LOC8060885-LOC110430178	gene-LOC8060885-gene-LOC110430178	intergenic_region	gene-LOC8060885-gene-LOC110430178	--	--	n.1345468A>G	--	--	--	--	--	--	--	--	--	--	--	--	--	--	--	--	--	--
chr1:1154111:1349520	chr1	1345489	T	A	SNP	A/T	20,7	27	A/T	16,6	22	A	upstream_gene_variant	MODIFIER	LOC110430178	gene-LOC110430178	transcript	rna-XM_021447321.1	protein_coding	--	c.-800T>A	--	--	--	--	751	--	XP_021302996.1	LOW QUALITY PROTEIN: pirin-like protein [Sorghum bicolor]	sp|Q9SEE4|PIRL_SOLLC	Pirin-like protein OS=Solanum lycopersicum OX=4081 PE=2 SV=1	--	--	GO:0016021	integral component of membrane	S:Function unknown	COG1741(pirin domain protein)	PF05726.15,PF02678.18,PF07883.13	Pirin C-terminal cupin domain:Pirin:Cupin domain
chr1:1154111:1349520	chr1	1345489	T	A	SNP	A/T	20,7	27	A/T	16,6	22	A	downstream_gene_variant	MODIFIER	LOC8060885	gene-LOC8060885	transcript	rna-XM_002463484.2	protein_coding	--	c.*551T>A	--	--	--	--	426	--	XP_002463529.1	keratin, type I cytoskeletal 10 [Sorghum bicolor]	--	--	--	--	GO:0005737,GO:0005634,GO:0003723	cytoplasm:nucleus:RNA binding	S:Function unknown	ENOG410YBHR(SERPINE1 mRNA binding protein 1)	--	--
chr1:1154111:1349520	chr1	1345489	T	A	SNP	A/T	20,7	27	A/T	16,6	22	A	intergenic_region	MODIFIER	LOC8060885-LOC110430178	gene-LOC8060885-gene-LOC110430178	intergenic_region	gene-LOC8060885-gene-LOC110430178	--	--	n.1345489T>A	--	--	--	--	--	--	--	--	--	--	--	--	--	--	--	--	--	--
chr1:1154111:1349520	chr1	1345492	T	C	SNP	C/T	16,5	21	C/T	18,6	24	C	upstream_gene_variant	MODIFIER	LOC110430178	gene-LOC110430178	transcript	rna-XM_021447321.1	protein_coding	--	c.-797T>C	--	--	--	--	748	--	XP_021302996.1	LOW QUALITY PROTEIN: pirin-like protein [Sorghum bicolor]	sp|Q9SEE4|PIRL_SOLLC	Pirin-like protein OS=Solanum lycopersicum OX=4081 PE=2 SV=1	--	--	GO:0016021	integral component of membrane	S:Function unknown	COG1741(pirin domain protein)	PF05726.15,PF02678.18,PF07883.13	Pirin C-terminal cupin domain:Pirin:Cupin domain
chr1:1154111:1349520	chr1	1345492	T	C	SNP	C/T	16,5	21	C/T	18,6	24	C	downstream_gene_variant	MODIFIER	LOC8060885	gene-LOC8060885	transcript	rna-XM_002463484.2	protein_coding	--	c.*554T>C	--	--	--	--	429	--	XP_002463529.1	keratin, type I cytoskeletal 10 [Sorghum bicolor]	--	--	--	--	GO:0005737,GO:0005634,GO:0003723	cytoplasm:nucleus:RNA binding	S:Function unknown	ENOG410YBHR(SERPINE1 mRNA binding protein 1)	--	--
chr1:1154111:1349520	chr1	1345492	T	C	SNP	C/T	16,5	21	C/T	18,6	24	C	intergenic_region	MODIFIER	LOC8060885-LOC110430178	gene-LOC8060885-gene-LOC110430178	intergenic_region	gene-LOC8060885-gene-LOC110430178	--	--	n.1345492T>C	--	--	--	--	--	--	--	--	--	--	--	--	--	--	--	--	--	--
chr1:1154111:1349520	chr1	1345503	A	T	SNP	A/T	17,3	20	A/T	18,5	23	T	upstream_gene_variant	MODIFIER	LOC110430178	gene-LOC110430178	transcript	rna-XM_021447321.1	protein_coding	--	c.-786A>T	--	--	--	--	737	--	XP_021302996.1	LOW QUALITY PROTEIN: pirin-like protein [Sorghum bicolor]	sp|Q9SEE4|PIRL_SOLLC	Pirin-like protein OS=Solanum lycopersicum OX=4081 PE=2 SV=1	--	--	GO:0016021	integral component of membrane	S:Function unknown	COG1741(pirin domain protein)	PF05726.15,PF02678.18,PF07883.13	Pirin C-terminal cupin domain:Pirin:Cupin domain
chr1:1154111:1349520	chr1	1345503	A	T	SNP	A/T	17,3	20	A/T	18,5	23	T	downstream_gene_variant	MODIFIER	LOC8060885	gene-LOC8060885	transcript	rna-XM_002463484.2	protein_coding	--	c.*565A>T	--	--	--	--	440	--	XP_002463529.1	keratin, type I cytoskeletal 10 [Sorghum bicolor]	--	--	--	--	GO:0005737,GO:0005634,GO:0003723	cytoplasm:nucleus:RNA binding	S:Function unknown	ENOG410YBHR(SERPINE1 mRNA binding protein 1)	--	--
chr1:1154111:1349520	chr1	1345503	A	T	SNP	A/T	17,3	20	A/T	18,5	23	T	intergenic_region	MODIFIER	LOC8060885-LOC110430178	gene-LOC8060885-gene-LOC110430178	intergenic_region	gene-LOC8060885-gene-LOC110430178	--	--	n.1345503A>T	--	--	--	--	--	--	--	--	--	--	--	--	--	--	--	--	--	--
chr1:1154111:1349520	chr1	1345512	C	T	SNP	C/T	18,3	21	C/T	17,5	22	T	upstream_gene_variant	MODIFIER	LOC110430178	gene-LOC110430178	transcript	rna-XM_021447321.1	protein_coding	--	c.-777C>T	--	--	--	--	728	--	XP_021302996.1	LOW QUALITY PROTEIN: pirin-like protein [Sorghum bicolor]	sp|Q9SEE4|PIRL_SOLLC	Pirin-like protein OS=Solanum lycopersicum OX=4081 PE=2 SV=1	--	--	GO:0016021	integral component of membrane	S:Function unknown	COG1741(pirin domain protein)	PF05726.15,PF02678.18,PF07883.13	Pirin C-terminal cupin domain:Pirin:Cupin domain
chr1:1154111:1349520	chr1	1345512	C	T	SNP	C/T	18,3	21	C/T	17,5	22	T	downstream_gene_variant	MODIFIER	LOC8060885	gene-LOC8060885	transcript	rna-XM_002463484.2	protein_coding	--	c.*574C>T	--	--	--	--	449	--	XP_002463529.1	keratin, type I cytoskeletal 10 [Sorghum bicolor]	--	--	--	--	GO:0005737,GO:0005634,GO:0003723	cytoplasm:nucleus:RNA binding	S:Function unknown	ENOG410YBHR(SERPINE1 mRNA binding protein 1)	--	--
chr1:1154111:1349520	chr1	1345512	C	T	SNP	C/T	18,3	21	C/T	17,5	22	T	intergenic_region	MODIFIER	LOC8060885-LOC110430178	gene-LOC8060885-gene-LOC110430178	intergenic_region	gene-LOC8060885-gene-LOC110430178	--	--	n.1345512C>T	--	--	--	--	--	--	--	--	--	--	--	--	--	--	--	--	--	--
chr1:1154111:1349520	chr1	1345548	G	A	SNP	A/G	17,3	20	G/G	22,0	22	A	upstream_gene_variant	MODIFIER	LOC110430178	gene-LOC110430178	transcript	rna-XM_021447321.1	protein_coding	--	c.-741G>A	--	--	--	--	692	--	XP_021302996.1	LOW QUALITY PROTEIN: pirin-like protein [Sorghum bicolor]	sp|Q9SEE4|PIRL_SOLLC	Pirin-like protein OS=Solanum lycopersicum OX=4081 PE=2 SV=1	--	--	GO:0016021	integral component of membrane	S:Function unknown	COG1741(pirin domain protein)	PF05726.15,PF02678.18,PF07883.13	Pirin C-terminal cupin domain:Pirin:Cupin domain
chr1:1154111:1349520	chr1	1345548	G	A	SNP	A/G	17,3	20	G/G	22,0	22	A	downstream_gene_variant	MODIFIER	LOC8060885	gene-LOC8060885	transcript	rna-XM_002463484.2	protein_coding	--	c.*610G>A	--	--	--	--	485	--	XP_002463529.1	keratin, type I cytoskeletal 10 [Sorghum bicolor]	--	--	--	--	GO:0005737,GO:0005634,GO:0003723	cytoplasm:nucleus:RNA binding	S:Function unknown	ENOG410YBHR(SERPINE1 mRNA binding protein 1)	--	--
chr1:1154111:1349520	chr1	1345548	G	A	SNP	A/G	17,3	20	G/G	22,0	22	A	intergenic_region	MODIFIER	LOC8060885-LOC110430178	gene-LOC8060885-gene-LOC110430178	intergenic_region	gene-LOC8060885-gene-LOC110430178	--	--	n.1345548G>A	--	--	--	--	--	--	--	--	--	--	--	--	--	--	--	--	--	--
chr1:1154111:1349520	chr1	1349520	A	ATAAACAAAACATGG	INDEL	A/ATAAACAAAACATGG	2,25	27	ATAAACAAAACATGG/ATAAACAAAACATGG	0,24	24	ATAAACAAAACATGG	downstream_gene_variant	MODIFIER	LOC110430178	gene-LOC110430178	transcript	rna-XM_021447321.1	protein_coding	--	c.*1766_*1767insTAAACAAAACATGG	--	--	--	--	1499	--	XP_021302996.1	LOW QUALITY PROTEIN: pirin-like protein [Sorghum bicolor]	sp|Q9SEE4|PIRL_SOLLC	Pirin-like protein OS=Solanum lycopersicum OX=4081 PE=2 SV=1	--	--	GO:0016021	integral component of membrane	S:Function unknown	COG1741(pirin domain protein)	PF05726.15,PF02678.18,PF07883.13	Pirin C-terminal cupin domain:Pirin:Cupin domain
chr1:1154111:1349520	chr1	1349520	A	ATAAACAAAACATGG	INDEL	A/ATAAACAAAACATGG	2,25	27	ATAAACAAAACATGG/ATAAACAAAACATGG	0,24	24	ATAAACAAAACATGG	intron_variant	MODIFIER	LOC8060886	gene-LOC8060886	transcript	rna-XM_002463485.2	protein_coding	(3/9)	c.427-100_427-99insTAAACAAAACATGG	--	--	--	--	--	--	XP_002463530.1	30S ribosomal protein S1, chloroplastic [Sorghum bicolor]	sp|P46228|RS1_SYNP6	30S ribosomal protein S1 OS=Synechococcus sp. (strain ATCC 27144 / PCC 6301 / SAUG 1402/1) OX=269084 GN=rpsA PE=1 SV=4	--	--	GO:0005840,GO:0003676	ribosome:nucleic acid binding	J:Translation, ribosomal structure and biogenesis	COG0539(thus facilitating recognition of the initiation point. It is needed to translate mRNA with a short Shine-Dalgarno (SD) purine-rich sequence (By similarity))	PF00575.25	S1 RNA binding domain
chr1:1409762:1532592	chr1	1409762	G	A	SNP	A/G	6,5	11	A/G	7,7	14	A	synonymous_variant	LOW	LOC8080161	gene-LOC8080161	transcript	rna-XM_002466068.2	protein_coding	(1/1)	c.2034C>T	p.Leu678Leu	2178/2457	2034/2082	678/693	--	--	XP_002466113.1	pentatricopeptide repeat-containing protein At2g27610 isoform X1 [Sorghum bicolor]	sp|Q9SVP7|PP307_ARATH	Pentatricopeptide repeat-containing protein At4g13650 OS=Arabidopsis thaliana OX=3702 GN=PCMP-H42 PE=2 SV=2	--	--	GO:0043231,GO:0004649,GO:0005975,GO:0003723,GO:0009451	intracellular membrane-bounded organelle:poly(ADP-ribose) glycohydrolase activity:carbohydrate metabolic process:RNA binding:RNA modification	S:Function unknown	ENOG410Z7Z7(Pentatricopeptide repeat-containing protein)	PF13041.8,PF01535.22,PF12854.9,PF13812.8,PF17177.6	PPR repeat family:PPR repeat:PPR repeat:Pentatricopeptide repeat domain:Pentacotripeptide-repeat region of PRORP
chr1:1409762:1532592	chr1	1409762	G	A	SNP	A/G	6,5	11	A/G	7,7	14	A	intron_variant	MODIFIER	LOC8080161	gene-LOC8080161	transcript	rna-XM_021451819.1	protein_coding	(1/1)	c.1776+258C>T	--	--	--	--	--	--	XP_021307494.1	pentatricopeptide repeat-containing protein At2g27610 isoform X2 [Sorghum bicolor]	sp|Q9SVP7|PP307_ARATH	Pentatricopeptide repeat-containing protein At4g13650 OS=Arabidopsis thaliana OX=3702 GN=PCMP-H42 PE=2 SV=2	--	--	GO:0043231,GO:0004649,GO:0005975,GO:0003723,GO:0009451	intracellular membrane-bounded organelle:poly(ADP-ribose) glycohydrolase activity:carbohydrate metabolic process:RNA binding:RNA modification	S:Function unknown	ENOG410Z7Z7(Pentatricopeptide repeat-containing protein)	PF13041.8,PF01535.22,PF12854.9,PF13812.8,PF17177.6	PPR repeat family:PPR repeat:PPR repeat:Pentatricopeptide repeat domain:Pentacotripeptide-repeat region of PRORP
chr1:1409762:1532592	chr1	1414876	A	T	SNP	A/T	43,16	59	A/T	38,15	53	T	intron_variant	MODIFIER	LOC8080162	gene-LOC8080162	transcript	rna-XR_002449009.1	pseudogene	(3/8)	n.470+1251A>T	--	--	--	--	--	--	EER93110.3	hypothetical protein SORBI_3001G016201 [Sorghum bicolor]	sp|Q8RXJ0|NUF2_ARATH	Kinetochore protein NUF2 homolog OS=Arabidopsis thaliana OX=3702 GN=NUF2 PE=1 SV=1	--	--	GO:0051383,GO:0045132,GO:0000778,GO:0007052,GO:0044877,GO:0007049,GO:0031262,GO:0051315,GO:0051301	kinetochore organization:meiotic chromosome segregation:condensed nuclear chromosome kinetochore:mitotic spindle organization:macromolecular complex binding:cell cycle:Ndc80 complex:attachment of mitotic spindle microtubules to kinetochore:cell division	S:Function unknown	ENOG410ZI4C(NUF2, NDC80 kinetochore complex component, homolog (S. cerevisiae))	--	--
chr1:1409762:1532592	chr1	1414939	C	T	SNP	C/T	44,16	60	C/T	43,15	58	T	intron_variant	MODIFIER	LOC8080162	gene-LOC8080162	transcript	rna-XR_002449009.1	pseudogene	(3/8)	n.470+1314C>T	--	--	--	--	--	--	EER93110.3	hypothetical protein SORBI_3001G016201 [Sorghum bicolor]	sp|Q8RXJ0|NUF2_ARATH	Kinetochore protein NUF2 homolog OS=Arabidopsis thaliana OX=3702 GN=NUF2 PE=1 SV=1	--	--	GO:0051383,GO:0045132,GO:0000778,GO:0007052,GO:0044877,GO:0007049,GO:0031262,GO:0051315,GO:0051301	kinetochore organization:meiotic chromosome segregation:condensed nuclear chromosome kinetochore:mitotic spindle organization:macromolecular complex binding:cell cycle:Ndc80 complex:attachment of mitotic spindle microtubules to kinetochore:cell division	S:Function unknown	ENOG410ZI4C(NUF2, NDC80 kinetochore complex component, homolog (S. cerevisiae))	--	--
chr1:1409762:1532592	chr1	1414956	A	C	SNP	A/C	46,16	62	A/C	42,17	59	C	intron_variant	MODIFIER	LOC8080162	gene-LOC8080162	transcript	rna-XR_002449009.1	pseudogene	(3/8)	n.470+1331A>C	--	--	--	--	--	--	EER93110.3	hypothetical protein SORBI_3001G016201 [Sorghum bicolor]	sp|Q8RXJ0|NUF2_ARATH	Kinetochore protein NUF2 homolog OS=Arabidopsis thaliana OX=3702 GN=NUF2 PE=1 SV=1	--	--	GO:0051383,GO:0045132,GO:0000778,GO:0007052,GO:0044877,GO:0007049,GO:0031262,GO:0051315,GO:0051301	kinetochore organization:meiotic chromosome segregation:condensed nuclear chromosome kinetochore:mitotic spindle organization:macromolecular complex binding:cell cycle:Ndc80 complex:attachment of mitotic spindle microtubules to kinetochore:cell division	S:Function unknown	ENOG410ZI4C(NUF2, NDC80 kinetochore complex component, homolog (S. cerevisiae))	--	--
chr1:1409762:1532592	chr1	1415017	AC	A	INDEL	A/AC	40,25	65	A/AC	46,25	71	A	intron_variant	MODIFIER	LOC8080162	gene-LOC8080162	transcript	rna-XR_002449009.1	pseudogene	(3/8)	n.470+1393delC	--	--	--	--	--	--	EER93110.3	hypothetical protein SORBI_3001G016201 [Sorghum bicolor]	sp|Q8RXJ0|NUF2_ARATH	Kinetochore protein NUF2 homolog OS=Arabidopsis thaliana OX=3702 GN=NUF2 PE=1 SV=1	--	--	GO:0051383,GO:0045132,GO:0000778,GO:0007052,GO:0044877,GO:0007049,GO:0031262,GO:0051315,GO:0051301	kinetochore organization:meiotic chromosome segregation:condensed nuclear chromosome kinetochore:mitotic spindle organization:macromolecular complex binding:cell cycle:Ndc80 complex:attachment of mitotic spindle microtubules to kinetochore:cell division	S:Function unknown	ENOG410ZI4C(NUF2, NDC80 kinetochore complex component, homolog (S. cerevisiae))	--	--
chr1:1409762:1532592	chr1	1415091	C	T	SNP	C/T	46,21	67	C/T	46,18	64	T	intron_variant	MODIFIER	LOC8080162	gene-LOC8080162	transcript	rna-XR_002449009.1	pseudogene	(3/8)	n.470+1466C>T	--	--	--	--	--	--	EER93110.3	hypothetical protein SORBI_3001G016201 [Sorghum bicolor]	sp|Q8RXJ0|NUF2_ARATH	Kinetochore protein NUF2 homolog OS=Arabidopsis thaliana OX=3702 GN=NUF2 PE=1 SV=1	--	--	GO:0051383,GO:0045132,GO:0000778,GO:0007052,GO:0044877,GO:0007049,GO:0031262,GO:0051315,GO:0051301	kinetochore organization:meiotic chromosome segregation:condensed nuclear chromosome kinetochore:mitotic spindle organization:macromolecular complex binding:cell cycle:Ndc80 complex:attachment of mitotic spindle microtubules to kinetochore:cell division	S:Function unknown	ENOG410ZI4C(NUF2, NDC80 kinetochore complex component, homolog (S. cerevisiae))	--	--
chr1:1409762:1532592	chr1	1415113	G	T	SNP	G/T	44,19	63	G/T	43,17	60	T	intron_variant	MODIFIER	LOC8080162	gene-LOC8080162	transcript	rna-XR_002449009.1	pseudogene	(3/8)	n.470+1488G>T	--	--	--	--	--	--	EER93110.3	hypothetical protein SORBI_3001G016201 [Sorghum bicolor]	sp|Q8RXJ0|NUF2_ARATH	Kinetochore protein NUF2 homolog OS=Arabidopsis thaliana OX=3702 GN=NUF2 PE=1 SV=1	--	--	GO:0051383,GO:0045132,GO:0000778,GO:0007052,GO:0044877,GO:0007049,GO:0031262,GO:0051315,GO:0051301	kinetochore organization:meiotic chromosome segregation:condensed nuclear chromosome kinetochore:mitotic spindle organization:macromolecular complex binding:cell cycle:Ndc80 complex:attachment of mitotic spindle microtubules to kinetochore:cell division	S:Function unknown	ENOG410ZI4C(NUF2, NDC80 kinetochore complex component, homolog (S. cerevisiae))	--	--
chr1:1409762:1532592	chr1	1415221	C	T	SNP	C/T	45,11	56	C/T	46,15	61	T	intron_variant	MODIFIER	LOC8080162	gene-LOC8080162	transcript	rna-XR_002449009.1	pseudogene	(3/8)	n.470+1596C>T	--	--	--	--	--	--	EER93110.3	hypothetical protein SORBI_3001G016201 [Sorghum bicolor]	sp|Q8RXJ0|NUF2_ARATH	Kinetochore protein NUF2 homolog OS=Arabidopsis thaliana OX=3702 GN=NUF2 PE=1 SV=1	--	--	GO:0051383,GO:0045132,GO:0000778,GO:0007052,GO:0044877,GO:0007049,GO:0031262,GO:0051315,GO:0051301	kinetochore organization:meiotic chromosome segregation:condensed nuclear chromosome kinetochore:mitotic spindle organization:macromolecular complex binding:cell cycle:Ndc80 complex:attachment of mitotic spindle microtubules to kinetochore:cell division	S:Function unknown	ENOG410ZI4C(NUF2, NDC80 kinetochore complex component, homolog (S. cerevisiae))	--	--
chr1:1409762:1532592	chr1	1415468	C	T	SNP	C/T	21,13	34	C/T	13,23	36	T	intron_variant	MODIFIER	LOC8080162	gene-LOC8080162	transcript	rna-XR_002449009.1	pseudogene	(3/8)	n.471-1700C>T	--	--	--	--	--	--	EER93110.3	hypothetical protein SORBI_3001G016201 [Sorghum bicolor]	sp|Q8RXJ0|NUF2_ARATH	Kinetochore protein NUF2 homolog OS=Arabidopsis thaliana OX=3702 GN=NUF2 PE=1 SV=1	--	--	GO:0051383,GO:0045132,GO:0000778,GO:0007052,GO:0044877,GO:0007049,GO:0031262,GO:0051315,GO:0051301	kinetochore organization:meiotic chromosome segregation:condensed nuclear chromosome kinetochore:mitotic spindle organization:macromolecular complex binding:cell cycle:Ndc80 complex:attachment of mitotic spindle microtubules to kinetochore:cell division	S:Function unknown	ENOG410ZI4C(NUF2, NDC80 kinetochore complex component, homolog (S. cerevisiae))	--	--
chr1:1409762:1532592	chr1	1415481	G	C	SNP	C/G	14,17	31	C/G	20,12	32	C	intron_variant	MODIFIER	LOC8080162	gene-LOC8080162	transcript	rna-XR_002449009.1	pseudogene	(3/8)	n.471-1687G>C	--	--	--	--	--	--	EER93110.3	hypothetical protein SORBI_3001G016201 [Sorghum bicolor]	sp|Q8RXJ0|NUF2_ARATH	Kinetochore protein NUF2 homolog OS=Arabidopsis thaliana OX=3702 GN=NUF2 PE=1 SV=1	--	--	GO:0051383,GO:0045132,GO:0000778,GO:0007052,GO:0044877,GO:0007049,GO:0031262,GO:0051315,GO:0051301	kinetochore organization:meiotic chromosome segregation:condensed nuclear chromosome kinetochore:mitotic spindle organization:macromolecular complex binding:cell cycle:Ndc80 complex:attachment of mitotic spindle microtubules to kinetochore:cell division	S:Function unknown	ENOG410ZI4C(NUF2, NDC80 kinetochore complex component, homolog (S. cerevisiae))	--	--
chr1:1409762:1532592	chr1	1415567	G	T	SNP	G/T	19,7	26	G/T	20,4	24	T	intron_variant	MODIFIER	LOC8080162	gene-LOC8080162	transcript	rna-XR_002449009.1	pseudogene	(3/8)	n.471-1601G>T	--	--	--	--	--	--	EER93110.3	hypothetical protein SORBI_3001G016201 [Sorghum bicolor]	sp|Q8RXJ0|NUF2_ARATH	Kinetochore protein NUF2 homolog OS=Arabidopsis thaliana OX=3702 GN=NUF2 PE=1 SV=1	--	--	GO:0051383,GO:0045132,GO:0000778,GO:0007052,GO:0044877,GO:0007049,GO:0031262,GO:0051315,GO:0051301	kinetochore organization:meiotic chromosome segregation:condensed nuclear chromosome kinetochore:mitotic spindle organization:macromolecular complex binding:cell cycle:Ndc80 complex:attachment of mitotic spindle microtubules to kinetochore:cell division	S:Function unknown	ENOG410ZI4C(NUF2, NDC80 kinetochore complex component, homolog (S. cerevisiae))	--	--
chr1:1409762:1532592	chr1	1416073	G	A	SNP	A/G	11,10	21	A/G	9,20	29	A	intron_variant	MODIFIER	LOC8080162	gene-LOC8080162	transcript	rna-XR_002449009.1	pseudogene	(3/8)	n.471-1095G>A	--	--	--	--	--	--	EER93110.3	hypothetical protein SORBI_3001G016201 [Sorghum bicolor]	sp|Q8RXJ0|NUF2_ARATH	Kinetochore protein NUF2 homolog OS=Arabidopsis thaliana OX=3702 GN=NUF2 PE=1 SV=1	--	--	GO:0051383,GO:0045132,GO:0000778,GO:0007052,GO:0044877,GO:0007049,GO:0031262,GO:0051315,GO:0051301	kinetochore organization:meiotic chromosome segregation:condensed nuclear chromosome kinetochore:mitotic spindle organization:macromolecular complex binding:cell cycle:Ndc80 complex:attachment of mitotic spindle microtubules to kinetochore:cell division	S:Function unknown	ENOG410ZI4C(NUF2, NDC80 kinetochore complex component, homolog (S. cerevisiae))	--	--
chr1:1409762:1532592	chr1	1416837	C	T	SNP	T/T	2,25	27	C/T	5,27	32	T	intron_variant	MODIFIER	LOC8080162	gene-LOC8080162	transcript	rna-XR_002449009.1	pseudogene	(3/8)	n.471-331C>T	--	--	--	--	--	--	EER93110.3	hypothetical protein SORBI_3001G016201 [Sorghum bicolor]	sp|Q8RXJ0|NUF2_ARATH	Kinetochore protein NUF2 homolog OS=Arabidopsis thaliana OX=3702 GN=NUF2 PE=1 SV=1	--	--	GO:0051383,GO:0045132,GO:0000778,GO:0007052,GO:0044877,GO:0007049,GO:0031262,GO:0051315,GO:0051301	kinetochore organization:meiotic chromosome segregation:condensed nuclear chromosome kinetochore:mitotic spindle organization:macromolecular complex binding:cell cycle:Ndc80 complex:attachment of mitotic spindle microtubules to kinetochore:cell division	S:Function unknown	ENOG410ZI4C(NUF2, NDC80 kinetochore complex component, homolog (S. cerevisiae))	--	--
chr1:1409762:1532592	chr1	1424511	T	A	SNP	A/T	14,34	48	A/T	21,22	43	A	splice_region_variant&intron_variant	LOW	LOC8080163	gene-LOC8080163	transcript	rna-XM_002463492.2	protein_coding	(2/9)	c.478-8T>A	--	--	--	--	--	--	XP_002463537.1	kinetochore protein nuf2 [Sorghum bicolor]	sp|Q8RXJ0|NUF2_ARATH	Kinetochore protein NUF2 homolog OS=Arabidopsis thaliana OX=3702 GN=NUF2 PE=1 SV=1	--	--	GO:0051383,GO:0045132,GO:0000778,GO:0007052,GO:0044877,GO:0007049,GO:0031262,GO:0051315,GO:0051301	kinetochore organization:meiotic chromosome segregation:condensed nuclear chromosome kinetochore:mitotic spindle organization:macromolecular complex binding:cell cycle:Ndc80 complex:attachment of mitotic spindle microtubules to kinetochore:cell division	S:Function unknown	ENOG410ZI4C(NUF2, NDC80 kinetochore complex component, homolog (S. cerevisiae))	PF03800.16	Nuf2 family
chr1:1409762:1532592	chr1	1424511	T	A	SNP	A/T	14,34	48	A/T	21,22	43	A	upstream_gene_variant	MODIFIER	LOC8060893	gene-LOC8060893	transcript	gene-LOC8060893	pseudogene	--	n.-956A>T	--	--	--	--	956	--	KAG0546702.1	hypothetical protein BDA96_01G017000 [Sorghum bicolor]	sp|Q9SVP7|PP307_ARATH	Pentatricopeptide repeat-containing protein At4g13650 OS=Arabidopsis thaliana OX=3702 GN=PCMP-H42 PE=2 SV=2	--	--	GO:0043231,GO:0004649,GO:0005975,GO:0003723,GO:0009451	intracellular membrane-bounded organelle:poly(ADP-ribose) glycohydrolase activity:carbohydrate metabolic process:RNA binding:RNA modification	S:Function unknown	ENOG410Z7Z7(Pentatricopeptide repeat-containing protein)	--	--
chr1:1409762:1532592	chr1	1433172	GTT	G	INDEL	G/GTT	2,22	24	G/G	1,23	24	G	5_prime_UTR_variant	MODIFIER	LOC8060895	gene-LOC8060895	transcript	rna-XM_021446653.1	protein_coding	(1/6)	c.-84_-83delTT	--	--	--	--	83	--	XP_021302328.1	60S ribosomal protein L17 isoform X2 [Sorghum bicolor]	sp|O48557|RL17_MAIZE	60S ribosomal protein L17 OS=Zea mays OX=4577 GN=RPL17 PE=2 SV=1	ko03010	Ribosome	GO:0003735,GO:0002181,GO:0015934,GO:0006412,GO:0022625	structural constituent of ribosome:cytoplasmic translation:large ribosomal subunit:translation:cytosolic large ribosomal subunit	J:Translation, ribosomal structure and biogenesis	COG0091(The globular domain of the protein is located near the polypeptide exit tunnel on the outside of the subunit, while an extended beta-hairpin is found that lines the wall of the exit tunnel in the center of the 70S ribosome (By similarity))	PF00237.21	Ribosomal protein L22p/L17e
chr1:1409762:1532592	chr1	1433172	GTT	G	INDEL	G/GTT	2,22	24	G/G	1,23	24	G	5_prime_UTR_variant	MODIFIER	LOC8060895	gene-LOC8060895	transcript	rna-XM_002463494.2	protein_coding	(1/7)	c.-84_-83delTT	--	--	--	--	83	--	XP_002463539.1	60S ribosomal protein L17 isoform X1 [Sorghum bicolor]	sp|O48557|RL17_MAIZE	60S ribosomal protein L17 OS=Zea mays OX=4577 GN=RPL17 PE=2 SV=1	ko03010	Ribosome	GO:0003735,GO:0002181,GO:0015934,GO:0006412,GO:0022625	structural constituent of ribosome:cytoplasmic translation:large ribosomal subunit:translation:cytosolic large ribosomal subunit	J:Translation, ribosomal structure and biogenesis	COG0091(The globular domain of the protein is located near the polypeptide exit tunnel on the outside of the subunit, while an extended beta-hairpin is found that lines the wall of the exit tunnel in the center of the 70S ribosome (By similarity))	PF00237.21	Ribosomal protein L22p/L17e
chr1:1409762:1532592	chr1	1433172	GTT	G	INDEL	G/GTT	2,22	24	G/G	1,23	24	G	downstream_gene_variant	MODIFIER	LOC8060894	gene-LOC8060894	transcript	rna-XM_002463493.2	protein_coding	--	c.*2032_*2033delTT	--	--	--	--	1752	--	XP_002463538.1	60S ribosomal protein L17 [Sorghum bicolor]	sp|O48557|RL17_MAIZE	60S ribosomal protein L17 OS=Zea mays OX=4577 GN=RPL17 PE=2 SV=1	ko03010	Ribosome	GO:0003735,GO:0002181,GO:0015934,GO:0006412,GO:0022625	structural constituent of ribosome:cytoplasmic translation:large ribosomal subunit:translation:cytosolic large ribosomal subunit	J:Translation, ribosomal structure and biogenesis	COG0091(The globular domain of the protein is located near the polypeptide exit tunnel on the outside of the subunit, while an extended beta-hairpin is found that lines the wall of the exit tunnel in the center of the 70S ribosome (By similarity))	PF00237.21	Ribosomal protein L22p/L17e
chr1:1409762:1532592	chr1	1437270	C	T	SNP	C/T	3,12	15	T/T	0,12	12	T	3_prime_UTR_variant	MODIFIER	LOC8060896	gene-LOC8060896	transcript	rna-XM_002466070.2	protein_coding	(7/7)	c.*110G>A	--	--	--	--	440	--	XP_002466115.2	protein FAR1-RELATED SEQUENCE 6 [Sorghum bicolor]	sp|Q9S793|FRS8_ARATH	Protein FAR1-RELATED SEQUENCE 8 OS=Arabidopsis thaliana OX=3702 GN=FRS8 PE=2 SV=2	--	--	GO:0006355,GO:0005634,GO:0008270	regulation of transcription, DNA-templated:nucleus:zinc ion binding	S:Function unknown	ENOG410Y5UH(protein FAR1-RELATED SEQUENCE)	PF10551.11,PF03101.17,PF04434.19	MULE transposase domain:FAR1 DNA-binding domain:SWIM zinc finger
chr1:1409762:1532592	chr1	1437270	C	T	SNP	C/T	3,12	15	T/T	0,12	12	T	3_prime_UTR_variant	MODIFIER	LOC8060896	gene-LOC8060896	transcript	rna-XM_021446636.1	protein_coding	(7/7)	c.*110G>A	--	--	--	--	440	--	XP_002466115.2	protein FAR1-RELATED SEQUENCE 6 [Sorghum bicolor]	sp|Q9S793|FRS8_ARATH	Protein FAR1-RELATED SEQUENCE 8 OS=Arabidopsis thaliana OX=3702 GN=FRS8 PE=2 SV=2	--	--	GO:0006355,GO:0005634,GO:0008270	regulation of transcription, DNA-templated:nucleus:zinc ion binding	S:Function unknown	ENOG410Y5UH(protein FAR1-RELATED SEQUENCE)	PF10551.11,PF03101.17,PF04434.19	MULE transposase domain:FAR1 DNA-binding domain:SWIM zinc finger
chr1:1409762:1532592	chr1	1437270	C	T	SNP	C/T	3,12	15	T/T	0,12	12	T	downstream_gene_variant	MODIFIER	LOC8060895	gene-LOC8060895	transcript	rna-XM_021446653.1	protein_coding	--	c.*2042C>T	--	--	--	--	1721	--	XP_021302328.1	60S ribosomal protein L17 isoform X2 [Sorghum bicolor]	sp|O48557|RL17_MAIZE	60S ribosomal protein L17 OS=Zea mays OX=4577 GN=RPL17 PE=2 SV=1	ko03010	Ribosome	GO:0003735,GO:0002181,GO:0015934,GO:0006412,GO:0022625	structural constituent of ribosome:cytoplasmic translation:large ribosomal subunit:translation:cytosolic large ribosomal subunit	J:Translation, ribosomal structure and biogenesis	COG0091(The globular domain of the protein is located near the polypeptide exit tunnel on the outside of the subunit, while an extended beta-hairpin is found that lines the wall of the exit tunnel in the center of the 70S ribosome (By similarity))	PF00237.21	Ribosomal protein L22p/L17e
chr1:1409762:1532592	chr1	1437270	C	T	SNP	C/T	3,12	15	T/T	0,12	12	T	downstream_gene_variant	MODIFIER	LOC8060895	gene-LOC8060895	transcript	rna-XM_002463494.2	protein_coding	--	c.*1974C>T	--	--	--	--	1721	--	XP_002463539.1	60S ribosomal protein L17 isoform X1 [Sorghum bicolor]	sp|O48557|RL17_MAIZE	60S ribosomal protein L17 OS=Zea mays OX=4577 GN=RPL17 PE=2 SV=1	ko03010	Ribosome	GO:0003735,GO:0002181,GO:0015934,GO:0006412,GO:0022625	structural constituent of ribosome:cytoplasmic translation:large ribosomal subunit:translation:cytosolic large ribosomal subunit	J:Translation, ribosomal structure and biogenesis	COG0091(The globular domain of the protein is located near the polypeptide exit tunnel on the outside of the subunit, while an extended beta-hairpin is found that lines the wall of the exit tunnel in the center of the 70S ribosome (By similarity))	PF00237.21	Ribosomal protein L22p/L17e
chr1:1409762:1532592	chr1	1437270	C	T	SNP	C/T	3,12	15	T/T	0,12	12	T	downstream_gene_variant	MODIFIER	LOC8060896	gene-LOC8060896	transcript	rna-XR_002447098.1	pseudogene	--	n.*852G>A	--	--	--	--	852	--	XP_002466115.2	protein FAR1-RELATED SEQUENCE 6 [Sorghum bicolor]	sp|Q9S793|FRS8_ARATH	Protein FAR1-RELATED SEQUENCE 8 OS=Arabidopsis thaliana OX=3702 GN=FRS8 PE=2 SV=2	--	--	GO:0006355,GO:0005634,GO:0008270	regulation of transcription, DNA-templated:nucleus:zinc ion binding	S:Function unknown	ENOG410Y5UH(protein FAR1-RELATED SEQUENCE)	--	--
chr1:1409762:1532592	chr1	1437270	C	T	SNP	C/T	3,12	15	T/T	0,12	12	T	non_coding_transcript_exon_variant	MODIFIER	LOC8060896	gene-LOC8060896	transcript	rna-XR_002447094.1	pseudogene	(8/8)	n.2912G>A	--	--	--	--	--	--	XP_002466115.2	protein FAR1-RELATED SEQUENCE 6 [Sorghum bicolor]	sp|Q9S793|FRS8_ARATH	Protein FAR1-RELATED SEQUENCE 8 OS=Arabidopsis thaliana OX=3702 GN=FRS8 PE=2 SV=2	--	--	GO:0006355,GO:0005634,GO:0008270	regulation of transcription, DNA-templated:nucleus:zinc ion binding	S:Function unknown	ENOG410Y5UH(protein FAR1-RELATED SEQUENCE)	--	--
chr1:1409762:1532592	chr1	1437270	C	T	SNP	C/T	3,12	15	T/T	0,12	12	T	non_coding_transcript_exon_variant	MODIFIER	LOC8060896	gene-LOC8060896	transcript	rna-XR_002447096.1	pseudogene	(8/8)	n.2907G>A	--	--	--	--	--	--	XP_002466115.2	protein FAR1-RELATED SEQUENCE 6 [Sorghum bicolor]	sp|Q9S793|FRS8_ARATH	Protein FAR1-RELATED SEQUENCE 8 OS=Arabidopsis thaliana OX=3702 GN=FRS8 PE=2 SV=2	--	--	GO:0006355,GO:0005634,GO:0008270	regulation of transcription, DNA-templated:nucleus:zinc ion binding	S:Function unknown	ENOG410Y5UH(protein FAR1-RELATED SEQUENCE)	--	--
chr1:1409762:1532592	chr1	1441390	GT	G	INDEL	G/GT	2,12	14	G/G	1,21	22	G	upstream_gene_variant	MODIFIER	LOC8060896	gene-LOC8060896	transcript	rna-XM_002466070.2	protein_coding	--	c.-673delA	--	--	--	--	442	--	XP_002466115.2	protein FAR1-RELATED SEQUENCE 6 [Sorghum bicolor]	sp|Q9S793|FRS8_ARATH	Protein FAR1-RELATED SEQUENCE 8 OS=Arabidopsis thaliana OX=3702 GN=FRS8 PE=2 SV=2	--	--	GO:0006355,GO:0005634,GO:0008270	regulation of transcription, DNA-templated:nucleus:zinc ion binding	S:Function unknown	ENOG410Y5UH(protein FAR1-RELATED SEQUENCE)	PF10551.11,PF03101.17,PF04434.19	MULE transposase domain:FAR1 DNA-binding domain:SWIM zinc finger
chr1:1409762:1532592	chr1	1441390	GT	G	INDEL	G/GT	2,12	14	G/G	1,21	22	G	upstream_gene_variant	MODIFIER	LOC8060896	gene-LOC8060896	transcript	rna-XM_021446636.1	protein_coding	--	c.-670delA	--	--	--	--	442	--	XP_002466115.2	protein FAR1-RELATED SEQUENCE 6 [Sorghum bicolor]	sp|Q9S793|FRS8_ARATH	Protein FAR1-RELATED SEQUENCE 8 OS=Arabidopsis thaliana OX=3702 GN=FRS8 PE=2 SV=2	--	--	GO:0006355,GO:0005634,GO:0008270	regulation of transcription, DNA-templated:nucleus:zinc ion binding	S:Function unknown	ENOG410Y5UH(protein FAR1-RELATED SEQUENCE)	PF10551.11,PF03101.17,PF04434.19	MULE transposase domain:FAR1 DNA-binding domain:SWIM zinc finger
chr1:1409762:1532592	chr1	1441390	GT	G	INDEL	G/GT	2,12	14	G/G	1,21	22	G	upstream_gene_variant	MODIFIER	LOC8060896	gene-LOC8060896	transcript	rna-XR_002447094.1	pseudogene	--	n.-442delA	--	--	--	--	442	--	XP_002466115.2	protein FAR1-RELATED SEQUENCE 6 [Sorghum bicolor]	sp|Q9S793|FRS8_ARATH	Protein FAR1-RELATED SEQUENCE 8 OS=Arabidopsis thaliana OX=3702 GN=FRS8 PE=2 SV=2	--	--	GO:0006355,GO:0005634,GO:0008270	regulation of transcription, DNA-templated:nucleus:zinc ion binding	S:Function unknown	ENOG410Y5UH(protein FAR1-RELATED SEQUENCE)	--	--
chr1:1409762:1532592	chr1	1441390	GT	G	INDEL	G/GT	2,12	14	G/G	1,21	22	G	upstream_gene_variant	MODIFIER	LOC8060896	gene-LOC8060896	transcript	rna-XR_002447096.1	pseudogene	--	n.-442delA	--	--	--	--	442	--	XP_002466115.2	protein FAR1-RELATED SEQUENCE 6 [Sorghum bicolor]	sp|Q9S793|FRS8_ARATH	Protein FAR1-RELATED SEQUENCE 8 OS=Arabidopsis thaliana OX=3702 GN=FRS8 PE=2 SV=2	--	--	GO:0006355,GO:0005634,GO:0008270	regulation of transcription, DNA-templated:nucleus:zinc ion binding	S:Function unknown	ENOG410Y5UH(protein FAR1-RELATED SEQUENCE)	--	--
chr1:1409762:1532592	chr1	1441390	GT	G	INDEL	G/GT	2,12	14	G/G	1,21	22	G	upstream_gene_variant	MODIFIER	LOC8060896	gene-LOC8060896	transcript	rna-XR_002447098.1	pseudogene	--	n.-440delA	--	--	--	--	440	--	XP_002466115.2	protein FAR1-RELATED SEQUENCE 6 [Sorghum bicolor]	sp|Q9S793|FRS8_ARATH	Protein FAR1-RELATED SEQUENCE 8 OS=Arabidopsis thaliana OX=3702 GN=FRS8 PE=2 SV=2	--	--	GO:0006355,GO:0005634,GO:0008270	regulation of transcription, DNA-templated:nucleus:zinc ion binding	S:Function unknown	ENOG410Y5UH(protein FAR1-RELATED SEQUENCE)	--	--
chr1:1409762:1532592	chr1	1441390	GT	G	INDEL	G/GT	2,12	14	G/G	1,21	22	G	downstream_gene_variant	MODIFIER	LOC8080164	gene-LOC8080164	transcript	rna-XM_002466071.2	protein_coding	--	c.*825delA	--	--	--	--	221	--	XP_002466116.1	probable ion channel CASTOR isoform X2 [Sorghum bicolor]	sp|Q75LD5|CASTO_ORYSJ	Probable ion channel CASTOR OS=Oryza sativa subsp. japonica OX=39947 GN=Os03g0843600 PE=2 SV=1	--	--	GO:0016021	integral component of membrane	P:Inorganic ion transport and metabolism	COG1226(PotAssium voltage-gated channel)	PF06241.14	Castor and Pollux, part of voltage-gated ion channel
chr1:1409762:1532592	chr1	1441390	GT	G	INDEL	G/GT	2,12	14	G/G	1,21	22	G	downstream_gene_variant	MODIFIER	LOC8080164	gene-LOC8080164	transcript	rna-XM_021450765.1	protein_coding	--	c.*825delA	--	--	--	--	221	--	XP_021306440.1	probable ion channel CASTOR isoform X1 [Sorghum bicolor]	sp|Q75LD5|CASTO_ORYSJ	Probable ion channel CASTOR OS=Oryza sativa subsp. japonica OX=39947 GN=Os03g0843600 PE=2 SV=1	--	--	GO:0016021	integral component of membrane	P:Inorganic ion transport and metabolism	COG1226(PotAssium voltage-gated channel)	PF06241.14	Castor and Pollux, part of voltage-gated ion channel
chr1:1409762:1532592	chr1	1441390	GT	G	INDEL	G/GT	2,12	14	G/G	1,21	22	G	intergenic_region	MODIFIER	LOC8060896-LOC8080164	gene-LOC8060896-gene-LOC8080164	intergenic_region	gene-LOC8060896-gene-LOC8080164	--	--	n.1441391delT	--	--	--	--	--	--	--	--	--	--	--	--	--	--	--	--	--	--
chr1:1409762:1532592	chr1	1473698	G	T	SNP	G/T	3,16	19	T/T	0,29	29	T	downstream_gene_variant	MODIFIER	LOC110436772	gene-LOC110436772	transcript	rna-XM_021464242.1	protein_coding	--	c.*1077G>T	--	--	--	--	754	--	XP_021319917.1	putative RNA-binding protein Luc7-like 1 isoform X1 [Sorghum bicolor]	sp|Q9NQ29|LUC7L_HUMAN	Putative RNA-binding protein Luc7-like 1 OS=Homo sapiens OX=9606 GN=LUC7L PE=1 SV=1	--	--	GO:0005685,GO:0006376,GO:0071004,GO:0003729	U1 snRNP:mRNA splice site selection:U2-type prespliceosome:mRNA binding	A:RNA processing and modification	COG5200(S. cerevisiae)	PF03194.17	LUC7 N_terminus
chr1:1409762:1532592	chr1	1473698	G	T	SNP	G/T	3,16	19	T/T	0,29	29	T	downstream_gene_variant	MODIFIER	LOC110436772	gene-LOC110436772	transcript	rna-XR_002454614.1	pseudogene	--	n.*1392G>T	--	--	--	--	1392	--	KAG0546714.1	hypothetical protein BDA96_01G017700 [Sorghum bicolor]	sp|Q9NQ29|LUC7L_HUMAN	Putative RNA-binding protein Luc7-like 1 OS=Homo sapiens OX=9606 GN=LUC7L PE=1 SV=1	--	--	GO:0005685,GO:0006376,GO:0071004,GO:0003729	U1 snRNP:mRNA splice site selection:U2-type prespliceosome:mRNA binding	A:RNA processing and modification	COG5200(S. cerevisiae)	--	--
chr1:1409762:1532592	chr1	1473698	G	T	SNP	G/T	3,16	19	T/T	0,29	29	T	downstream_gene_variant	MODIFIER	LOC110436772	gene-LOC110436772	transcript	rna-XR_002454606.1	pseudogene	--	n.*754G>T	--	--	--	--	754	--	KAG0546714.1	hypothetical protein BDA96_01G017700 [Sorghum bicolor]	sp|Q9NQ29|LUC7L_HUMAN	Putative RNA-binding protein Luc7-like 1 OS=Homo sapiens OX=9606 GN=LUC7L PE=1 SV=1	--	--	GO:0005685,GO:0006376,GO:0071004,GO:0003729	U1 snRNP:mRNA splice site selection:U2-type prespliceosome:mRNA binding	A:RNA processing and modification	COG5200(S. cerevisiae)	--	--
chr1:1409762:1532592	chr1	1473698	G	T	SNP	G/T	3,16	19	T/T	0,29	29	T	downstream_gene_variant	MODIFIER	LOC110436772	gene-LOC110436772	transcript	rna-XR_002454608.1	pseudogene	--	n.*754G>T	--	--	--	--	754	--	CAD6335018.1	unnamed protein product [Miscanthus lutarioriparius]	sp|Q9NQ29|LUC7L_HUMAN	Putative RNA-binding protein Luc7-like 1 OS=Homo sapiens OX=9606 GN=LUC7L PE=1 SV=1	--	--	GO:0005685,GO:0006376,GO:0071004,GO:0003729	U1 snRNP:mRNA splice site selection:U2-type prespliceosome:mRNA binding	A:RNA processing and modification	COG5200(S. cerevisiae)	--	--
chr1:1409762:1532592	chr1	1473698	G	T	SNP	G/T	3,16	19	T/T	0,29	29	T	downstream_gene_variant	MODIFIER	LOC110436772	gene-LOC110436772	transcript	rna-XR_002454610.1	pseudogene	--	n.*1363G>T	--	--	--	--	1363	--	KAG0546714.1	hypothetical protein BDA96_01G017700 [Sorghum bicolor]	sp|Q9NQ29|LUC7L_HUMAN	Putative RNA-binding protein Luc7-like 1 OS=Homo sapiens OX=9606 GN=LUC7L PE=1 SV=1	--	--	GO:0005685,GO:0006376,GO:0071004,GO:0003729	U1 snRNP:mRNA splice site selection:U2-type prespliceosome:mRNA binding	A:RNA processing and modification	COG5200(S. cerevisiae)	--	--
chr1:1409762:1532592	chr1	1473698	G	T	SNP	G/T	3,16	19	T/T	0,29	29	T	downstream_gene_variant	MODIFIER	LOC110436772	gene-LOC110436772	transcript	rna-XR_002454612.1	pseudogene	--	n.*1363G>T	--	--	--	--	1363	--	KAG0546714.1	hypothetical protein BDA96_01G017700 [Sorghum bicolor]	sp|Q9NQ29|LUC7L_HUMAN	Putative RNA-binding protein Luc7-like 1 OS=Homo sapiens OX=9606 GN=LUC7L PE=1 SV=1	--	--	GO:0005685,GO:0006376,GO:0071004,GO:0003729	U1 snRNP:mRNA splice site selection:U2-type prespliceosome:mRNA binding	A:RNA processing and modification	COG5200(S. cerevisiae)	--	--
chr1:1409762:1532592	chr1	1473698	G	T	SNP	G/T	3,16	19	T/T	0,29	29	T	downstream_gene_variant	MODIFIER	LOC110436772	gene-LOC110436772	transcript	rna-XR_002454613.1	pseudogene	--	n.*1363G>T	--	--	--	--	1363	--	KAG0546714.1	hypothetical protein BDA96_01G017700 [Sorghum bicolor]	sp|Q9NQ29|LUC7L_HUMAN	Putative RNA-binding protein Luc7-like 1 OS=Homo sapiens OX=9606 GN=LUC7L PE=1 SV=1	--	--	GO:0005685,GO:0006376,GO:0071004,GO:0003729	U1 snRNP:mRNA splice site selection:U2-type prespliceosome:mRNA binding	A:RNA processing and modification	COG5200(S. cerevisiae)	--	--
chr1:1409762:1532592	chr1	1473698	G	T	SNP	G/T	3,16	19	T/T	0,29	29	T	downstream_gene_variant	MODIFIER	LOC110436772	gene-LOC110436772	transcript	rna-XR_002454607.1	pseudogene	--	n.*754G>T	--	--	--	--	754	--	CAD6335018.1	unnamed protein product [Miscanthus lutarioriparius]	sp|Q9NQ29|LUC7L_HUMAN	Putative RNA-binding protein Luc7-like 1 OS=Homo sapiens OX=9606 GN=LUC7L PE=1 SV=1	--	--	GO:0005685,GO:0006376,GO:0071004,GO:0003729	U1 snRNP:mRNA splice site selection:U2-type prespliceosome:mRNA binding	A:RNA processing and modification	COG5200(S. cerevisiae)	--	--
chr1:1409762:1532592	chr1	1473698	G	T	SNP	G/T	3,16	19	T/T	0,29	29	T	downstream_gene_variant	MODIFIER	LOC110436772	gene-LOC110436772	transcript	rna-XR_002454609.1	pseudogene	--	n.*754G>T	--	--	--	--	754	--	KAG0546714.1	hypothetical protein BDA96_01G017700 [Sorghum bicolor]	sp|Q9NQ29|LUC7L_HUMAN	Putative RNA-binding protein Luc7-like 1 OS=Homo sapiens OX=9606 GN=LUC7L PE=1 SV=1	--	--	GO:0005685,GO:0006376,GO:0071004,GO:0003729	U1 snRNP:mRNA splice site selection:U2-type prespliceosome:mRNA binding	A:RNA processing and modification	COG5200(S. cerevisiae)	--	--
chr1:1409762:1532592	chr1	1473698	G	T	SNP	G/T	3,16	19	T/T	0,29	29	T	downstream_gene_variant	MODIFIER	LOC110436772	gene-LOC110436772	transcript	rna-XM_021464247.1	protein_coding	--	c.*1077G>T	--	--	--	--	754	--	XP_021319922.1	putative RNA-binding protein Luc7-like 1 isoform X2 [Sorghum bicolor]	sp|Q9NQ29|LUC7L_HUMAN	Putative RNA-binding protein Luc7-like 1 OS=Homo sapiens OX=9606 GN=LUC7L PE=1 SV=1	--	--	GO:0005685,GO:0006376,GO:0071004,GO:0003729	U1 snRNP:mRNA splice site selection:U2-type prespliceosome:mRNA binding	A:RNA processing and modification	COG5200(S. cerevisiae)	PF03194.17	LUC7 N_terminus
chr1:1409762:1532592	chr1	1473698	G	T	SNP	G/T	3,16	19	T/T	0,29	29	T	intron_variant	MODIFIER	LOC8060897	gene-LOC8060897	transcript	rna-XM_002466072.2	protein_coding	(1/1)	c.403-48C>A	--	--	--	--	--	--	XP_002466117.1	30S ribosomal protein S6 alpha, chloroplastic [Sorghum bicolor]	sp|Q8VY91|RR6_ARATH	30S ribosomal protein S6 alpha, chloroplastic OS=Arabidopsis thaliana OX=3702 GN=RPS6 PE=2 SV=1	ko03010	Ribosome	GO:0003735,GO:0070181,GO:0019843,GO:0006412,GO:0005840	structural constituent of ribosome:small ribosomal subunit rRNA binding:rRNA binding:translation:ribosome	S:Function unknown	ENOG4111S82(ribosomal protein S6)	PF01250.19	Ribosomal protein S6
chr1:1409762:1532592	chr1	1473699	G	T	SNP	G/T	3,15	18	T/T	0,29	29	T	downstream_gene_variant	MODIFIER	LOC110436772	gene-LOC110436772	transcript	rna-XM_021464242.1	protein_coding	--	c.*1078G>T	--	--	--	--	755	--	XP_021319917.1	putative RNA-binding protein Luc7-like 1 isoform X1 [Sorghum bicolor]	sp|Q9NQ29|LUC7L_HUMAN	Putative RNA-binding protein Luc7-like 1 OS=Homo sapiens OX=9606 GN=LUC7L PE=1 SV=1	--	--	GO:0005685,GO:0006376,GO:0071004,GO:0003729	U1 snRNP:mRNA splice site selection:U2-type prespliceosome:mRNA binding	A:RNA processing and modification	COG5200(S. cerevisiae)	PF03194.17	LUC7 N_terminus
chr1:1409762:1532592	chr1	1473699	G	T	SNP	G/T	3,15	18	T/T	0,29	29	T	downstream_gene_variant	MODIFIER	LOC110436772	gene-LOC110436772	transcript	rna-XR_002454614.1	pseudogene	--	n.*1393G>T	--	--	--	--	1393	--	KAG0546714.1	hypothetical protein BDA96_01G017700 [Sorghum bicolor]	sp|Q9NQ29|LUC7L_HUMAN	Putative RNA-binding protein Luc7-like 1 OS=Homo sapiens OX=9606 GN=LUC7L PE=1 SV=1	--	--	GO:0005685,GO:0006376,GO:0071004,GO:0003729	U1 snRNP:mRNA splice site selection:U2-type prespliceosome:mRNA binding	A:RNA processing and modification	COG5200(S. cerevisiae)	--	--
chr1:1409762:1532592	chr1	1473699	G	T	SNP	G/T	3,15	18	T/T	0,29	29	T	downstream_gene_variant	MODIFIER	LOC110436772	gene-LOC110436772	transcript	rna-XR_002454606.1	pseudogene	--	n.*755G>T	--	--	--	--	755	--	KAG0546714.1	hypothetical protein BDA96_01G017700 [Sorghum bicolor]	sp|Q9NQ29|LUC7L_HUMAN	Putative RNA-binding protein Luc7-like 1 OS=Homo sapiens OX=9606 GN=LUC7L PE=1 SV=1	--	--	GO:0005685,GO:0006376,GO:0071004,GO:0003729	U1 snRNP:mRNA splice site selection:U2-type prespliceosome:mRNA binding	A:RNA processing and modification	COG5200(S. cerevisiae)	--	--
chr1:1409762:1532592	chr1	1473699	G	T	SNP	G/T	3,15	18	T/T	0,29	29	T	downstream_gene_variant	MODIFIER	LOC110436772	gene-LOC110436772	transcript	rna-XR_002454608.1	pseudogene	--	n.*755G>T	--	--	--	--	755	--	CAD6335018.1	unnamed protein product [Miscanthus lutarioriparius]	sp|Q9NQ29|LUC7L_HUMAN	Putative RNA-binding protein Luc7-like 1 OS=Homo sapiens OX=9606 GN=LUC7L PE=1 SV=1	--	--	GO:0005685,GO:0006376,GO:0071004,GO:0003729	U1 snRNP:mRNA splice site selection:U2-type prespliceosome:mRNA binding	A:RNA processing and modification	COG5200(S. cerevisiae)	--	--
chr1:1409762:1532592	chr1	1473699	G	T	SNP	G/T	3,15	18	T/T	0,29	29	T	downstream_gene_variant	MODIFIER	LOC110436772	gene-LOC110436772	transcript	rna-XR_002454610.1	pseudogene	--	n.*1364G>T	--	--	--	--	1364	--	KAG0546714.1	hypothetical protein BDA96_01G017700 [Sorghum bicolor]	sp|Q9NQ29|LUC7L_HUMAN	Putative RNA-binding protein Luc7-like 1 OS=Homo sapiens OX=9606 GN=LUC7L PE=1 SV=1	--	--	GO:0005685,GO:0006376,GO:0071004,GO:0003729	U1 snRNP:mRNA splice site selection:U2-type prespliceosome:mRNA binding	A:RNA processing and modification	COG5200(S. cerevisiae)	--	--
chr1:1409762:1532592	chr1	1473699	G	T	SNP	G/T	3,15	18	T/T	0,29	29	T	downstream_gene_variant	MODIFIER	LOC110436772	gene-LOC110436772	transcript	rna-XR_002454612.1	pseudogene	--	n.*1364G>T	--	--	--	--	1364	--	KAG0546714.1	hypothetical protein BDA96_01G017700 [Sorghum bicolor]	sp|Q9NQ29|LUC7L_HUMAN	Putative RNA-binding protein Luc7-like 1 OS=Homo sapiens OX=9606 GN=LUC7L PE=1 SV=1	--	--	GO:0005685,GO:0006376,GO:0071004,GO:0003729	U1 snRNP:mRNA splice site selection:U2-type prespliceosome:mRNA binding	A:RNA processing and modification	COG5200(S. cerevisiae)	--	--
chr1:1409762:1532592	chr1	1473699	G	T	SNP	G/T	3,15	18	T/T	0,29	29	T	downstream_gene_variant	MODIFIER	LOC110436772	gene-LOC110436772	transcript	rna-XR_002454613.1	pseudogene	--	n.*1364G>T	--	--	--	--	1364	--	KAG0546714.1	hypothetical protein BDA96_01G017700 [Sorghum bicolor]	sp|Q9NQ29|LUC7L_HUMAN	Putative RNA-binding protein Luc7-like 1 OS=Homo sapiens OX=9606 GN=LUC7L PE=1 SV=1	--	--	GO:0005685,GO:0006376,GO:0071004,GO:0003729	U1 snRNP:mRNA splice site selection:U2-type prespliceosome:mRNA binding	A:RNA processing and modification	COG5200(S. cerevisiae)	--	--
chr1:1409762:1532592	chr1	1473699	G	T	SNP	G/T	3,15	18	T/T	0,29	29	T	downstream_gene_variant	MODIFIER	LOC110436772	gene-LOC110436772	transcript	rna-XR_002454607.1	pseudogene	--	n.*755G>T	--	--	--	--	755	--	CAD6335018.1	unnamed protein product [Miscanthus lutarioriparius]	sp|Q9NQ29|LUC7L_HUMAN	Putative RNA-binding protein Luc7-like 1 OS=Homo sapiens OX=9606 GN=LUC7L PE=1 SV=1	--	--	GO:0005685,GO:0006376,GO:0071004,GO:0003729	U1 snRNP:mRNA splice site selection:U2-type prespliceosome:mRNA binding	A:RNA processing and modification	COG5200(S. cerevisiae)	--	--
chr1:1409762:1532592	chr1	1473699	G	T	SNP	G/T	3,15	18	T/T	0,29	29	T	downstream_gene_variant	MODIFIER	LOC110436772	gene-LOC110436772	transcript	rna-XR_002454609.1	pseudogene	--	n.*755G>T	--	--	--	--	755	--	KAG0546714.1	hypothetical protein BDA96_01G017700 [Sorghum bicolor]	sp|Q9NQ29|LUC7L_HUMAN	Putative RNA-binding protein Luc7-like 1 OS=Homo sapiens OX=9606 GN=LUC7L PE=1 SV=1	--	--	GO:0005685,GO:0006376,GO:0071004,GO:0003729	U1 snRNP:mRNA splice site selection:U2-type prespliceosome:mRNA binding	A:RNA processing and modification	COG5200(S. cerevisiae)	--	--
chr1:1409762:1532592	chr1	1473699	G	T	SNP	G/T	3,15	18	T/T	0,29	29	T	downstream_gene_variant	MODIFIER	LOC110436772	gene-LOC110436772	transcript	rna-XM_021464247.1	protein_coding	--	c.*1078G>T	--	--	--	--	755	--	XP_021319922.1	putative RNA-binding protein Luc7-like 1 isoform X2 [Sorghum bicolor]	sp|Q9NQ29|LUC7L_HUMAN	Putative RNA-binding protein Luc7-like 1 OS=Homo sapiens OX=9606 GN=LUC7L PE=1 SV=1	--	--	GO:0005685,GO:0006376,GO:0071004,GO:0003729	U1 snRNP:mRNA splice site selection:U2-type prespliceosome:mRNA binding	A:RNA processing and modification	COG5200(S. cerevisiae)	PF03194.17	LUC7 N_terminus
chr1:1409762:1532592	chr1	1473699	G	T	SNP	G/T	3,15	18	T/T	0,29	29	T	intron_variant	MODIFIER	LOC8060897	gene-LOC8060897	transcript	rna-XM_002466072.2	protein_coding	(1/1)	c.403-49C>A	--	--	--	--	--	--	XP_002466117.1	30S ribosomal protein S6 alpha, chloroplastic [Sorghum bicolor]	sp|Q8VY91|RR6_ARATH	30S ribosomal protein S6 alpha, chloroplastic OS=Arabidopsis thaliana OX=3702 GN=RPS6 PE=2 SV=1	ko03010	Ribosome	GO:0003735,GO:0070181,GO:0019843,GO:0006412,GO:0005840	structural constituent of ribosome:small ribosomal subunit rRNA binding:rRNA binding:translation:ribosome	S:Function unknown	ENOG4111S82(ribosomal protein S6)	PF01250.19	Ribosomal protein S6
chr1:1409762:1532592	chr1	1475923	TAGAGAG	T	INDEL	T/T	0,15	15	TAGAGAG/TAGAGAG	15,0	15	T	upstream_gene_variant	MODIFIER	LOC8060897	gene-LOC8060897	transcript	rna-XM_002466072.2	protein_coding	--	c.-1378_-1373delCTCTCT	--	--	--	--	1279	--	XP_002466117.1	30S ribosomal protein S6 alpha, chloroplastic [Sorghum bicolor]	sp|Q8VY91|RR6_ARATH	30S ribosomal protein S6 alpha, chloroplastic OS=Arabidopsis thaliana OX=3702 GN=RPS6 PE=2 SV=1	ko03010	Ribosome	GO:0003735,GO:0070181,GO:0019843,GO:0006412,GO:0005840	structural constituent of ribosome:small ribosomal subunit rRNA binding:rRNA binding:translation:ribosome	S:Function unknown	ENOG4111S82(ribosomal protein S6)	PF01250.19	Ribosomal protein S6
chr1:1409762:1532592	chr1	1475923	TAGAGAG	T	INDEL	T/T	0,15	15	TAGAGAG/TAGAGAG	15,0	15	T	upstream_gene_variant	MODIFIER	LOC110431230	gene-LOC110431230	transcript	rna-XM_021450026.1	protein_coding	--	c.-1327_-1322delAGAGAG	--	--	--	--	1138	--	XP_021305701.1	desiccation-related protein At2g46140 [Sorghum bicolor]	sp|P46518|LEA14_GOSHI	Late embryogenesis abundant protein Lea14-A OS=Gossypium hirsutum OX=3635 GN=LEA14-A PE=2 SV=1	--	--	GO:0009269,GO:0005829	response to desiccation:cytosol	S:Function unknown	ENOG410ZM32(abundant protein)	PF03168.15	Late embryogenesis abundant protein
chr1:1409762:1532592	chr1	1475923	TAGAGAG	T	INDEL	T/T	0,15	15	TAGAGAG/TAGAGAG	15,0	15	T	upstream_gene_variant	MODIFIER	LOC110431230	gene-LOC110431230	transcript	rna-XM_021450030.1	protein_coding	--	c.-1330_-1325delAGAGAG	--	--	--	--	1155	--	XP_021305701.1	desiccation-related protein At2g46140 [Sorghum bicolor]	sp|P46518|LEA14_GOSHI	Late embryogenesis abundant protein Lea14-A OS=Gossypium hirsutum OX=3635 GN=LEA14-A PE=2 SV=1	--	--	GO:0009269,GO:0005829	response to desiccation:cytosol	S:Function unknown	ENOG410ZM32(abundant protein)	PF03168.15	Late embryogenesis abundant protein
chr1:1409762:1532592	chr1	1475923	TAGAGAG	T	INDEL	T/T	0,15	15	TAGAGAG/TAGAGAG	15,0	15	T	intergenic_region	MODIFIER	LOC8060897-LOC110431230	gene-LOC8060897-gene-LOC110431230	intergenic_region	gene-LOC8060897-gene-LOC110431230	--	--	n.1475924_1475929delAGAGAG	--	--	--	--	--	--	--	--	--	--	--	--	--	--	--	--	--	--
chr1:1409762:1532592	chr1	1480112	A	T	SNP	A/T	2,25	27	T/T	0,29	29	T	upstream_gene_variant	MODIFIER	LOC8080166	gene-LOC8080166	transcript	rna-XM_002463496.2	protein_coding	--	c.-598A>T	--	--	--	--	448	--	XP_002463541.1	uncharacterized protein LOC8080166 [Sorghum bicolor]	sp|Q8BU14|SEC62_MOUSE	Translocation protein SEC62 OS=Mus musculus OX=10090 GN=Sec62 PE=1 SV=1	ko03060,ko04141	Protein export:Protein processing in endoplasmic reticulum	GO:0005783,GO:0009555,GO:0016020,GO:0015031,GO:0030176,GO:0005886,GO:0031204	endoplasmic reticulum:pollen development:membrane:protein transport:integral component of endoplasmic reticulum membrane:plasma membrane:posttranslational protein targeting to membrane, translocation	U:Intracellular trafficking, secretion, and vesicular transport	COG5232(translocation protein)	PF03839.18	Translocation protein Sec62
chr1:1409762:1532592	chr1	1480112	A	T	SNP	A/T	2,25	27	T/T	0,29	29	T	downstream_gene_variant	MODIFIER	LOC110431230	gene-LOC110431230	transcript	rna-XM_021450026.1	protein_coding	--	c.*616A>T	--	--	--	--	296	--	XP_021305701.1	desiccation-related protein At2g46140 [Sorghum bicolor]	sp|P46518|LEA14_GOSHI	Late embryogenesis abundant protein Lea14-A OS=Gossypium hirsutum OX=3635 GN=LEA14-A PE=2 SV=1	--	--	GO:0009269,GO:0005829	response to desiccation:cytosol	S:Function unknown	ENOG410ZM32(abundant protein)	PF03168.15	Late embryogenesis abundant protein
chr1:1409762:1532592	chr1	1480112	A	T	SNP	A/T	2,25	27	T/T	0,29	29	T	downstream_gene_variant	MODIFIER	LOC110431230	gene-LOC110431230	transcript	rna-XM_021450030.1	protein_coding	--	c.*616A>T	--	--	--	--	296	--	XP_021305701.1	desiccation-related protein At2g46140 [Sorghum bicolor]	sp|P46518|LEA14_GOSHI	Late embryogenesis abundant protein Lea14-A OS=Gossypium hirsutum OX=3635 GN=LEA14-A PE=2 SV=1	--	--	GO:0009269,GO:0005829	response to desiccation:cytosol	S:Function unknown	ENOG410ZM32(abundant protein)	PF03168.15	Late embryogenesis abundant protein
chr1:1409762:1532592	chr1	1480112	A	T	SNP	A/T	2,25	27	T/T	0,29	29	T	intergenic_region	MODIFIER	LOC110431230-LOC8080166	gene-LOC110431230-gene-LOC8080166	intergenic_region	gene-LOC110431230-gene-LOC8080166	--	--	n.1480112A>T	--	--	--	--	--	--	--	--	--	--	--	--	--	--	--	--	--	--
chr1:1409762:1532592	chr1	1513390	C	T	SNP	C/T	23,4	27	T/T	0,21	21	T	missense_variant	MODERATE	LOC8079642	gene-LOC8079642	transcript	rna-XM_021465877.1	protein_coding	(5/7)	c.832G>A	p.Gly278Arg	1054/2144	832/1053	278/350	--	--	XP_021321552.1	vacuolar protein sorting-associated protein 9A isoform X1 [Sorghum bicolor]	sp|Q9LT31|VPS9A_ARATH	Vacuolar protein sorting-associated protein 9A OS=Arabidopsis thaliana OX=3702 GN=VPS9A PE=1 SV=1	--	--	--	--	S:Function unknown,S:Function unknown	ENOG410YGAZ(guanine nucleotide exchange factor):ENOG410YDJ2(-)	PF02204.20,PF18151.3	Vacuolar sorting protein 9 (VPS9) domain:Domain of unknown function (DUF5601)
chr1:1409762:1532592	chr1	1513390	C	T	SNP	C/T	23,4	27	T/T	0,21	21	T	missense_variant	MODERATE	LOC8079642	gene-LOC8079642	transcript	rna-XM_002466074.2	protein_coding	(5/7)	c.832G>A	p.Gly278Arg	1054/2140	832/918	278/305	--	--	XP_002466119.2	vacuolar protein sorting-associated protein 9A isoform X2 [Sorghum bicolor]	sp|Q9LT31|VPS9A_ARATH	Vacuolar protein sorting-associated protein 9A OS=Arabidopsis thaliana OX=3702 GN=VPS9A PE=1 SV=1	--	--	--	--	S:Function unknown,S:Function unknown	ENOG410YGAZ(guanine nucleotide exchange factor):ENOG410YDJ2(-)	PF02204.20,PF18151.3	Vacuolar sorting protein 9 (VPS9) domain:Domain of unknown function (DUF5601)
chr1:1409762:1532592	chr1	1513390	C	T	SNP	C/T	23,4	27	T/T	0,21	21	T	downstream_gene_variant	MODIFIER	LOC8079641	gene-LOC8079641	transcript	rna-XM_002463499.2	protein_coding	--	c.*2418C>T	--	--	--	--	1942	--	XP_002463544.1	2-(3-amino-3-carboxypropyl)histidine synthase subunit 2 [Sorghum bicolor]	sp|Q5ZKI2|DPH2_CHICK	2-(3-amino-3-carboxypropyl)histidine synthase subunit 2 OS=Gallus gallus OX=9031 GN=DPH2 PE=2 SV=1	--	--	GO:0090560,GO:0017183	2-(3-amino-3-carboxypropyl)histidine synthase activity:peptidyl-diphthamide biosynthetic process from peptidyl-histidine	J:Translation, ribosomal structure and biogenesis	COG1736(diphthamide biosynthesis protein)	PF01866.19	Putative diphthamide synthesis protein
chr1:1409762:1532592	chr1	1513390	C	T	SNP	C/T	23,4	27	T/T	0,21	21	T	downstream_gene_variant	MODIFIER	LOC8080168	gene-LOC8080168	transcript	rna-XM_002466075.2	protein_coding	--	c.*2174G>A	--	--	--	--	1896	--	XP_002466120.1	uncharacterized protein LOC8080168 [Sorghum bicolor]	--	--	--	--	--	--	S:Function unknown,J:Translation, ribosomal structure and biogenesis	ENOG410Y7UZ(-):COG0042(Catalyzes the synthesis of dihydrouridine a modified base found in the D-loop of most tRNAs (By similarity))	--	--
chr1:1409762:1532592	chr1	1527147	C	CT	INDEL	C/CT	4,13	17	CT/CT	0,14	14	CT	intron_variant	MODIFIER	LOC8079643	gene-LOC8079643	transcript	rna-XM_002463501.2	protein_coding	(2/12)	c.154-14_154-13insT	--	--	--	--	--	--	XP_002463546.1	shaggy-related protein kinase kappa [Sorghum bicolor]	sp|Q39019|KSG10_ARATH	Shaggy-related protein kinase kappa OS=Arabidopsis thaliana OX=3702 GN=ASK10 PE=2 SV=2	--	--	GO:0005737,GO:0005829,GO:0005524,GO:0004674,GO:0007165,GO:0106311,GO:0106310	cytoplasm:cytosol:ATP binding:protein serine/threonine kinase activity:signal transduction:old GO:old GO	T:Signal transduction mechanisms	COG0515(Serine Threonine protein kinase)	PF00069.27,PF07714.19,PF01633.22	Protein kinase domain:Protein tyrosine and serine/threonine kinase:Choline/ethanolamine kinase
chr1:1409762:1532592	chr1	1532592	C	T	SNP	C/T	15,7	22	T/T	0,33	33	T	downstream_gene_variant	MODIFIER	LOC8079643	gene-LOC8079643	transcript	rna-XM_002463501.2	protein_coding	--	c.*1181C>T	--	--	--	--	822	--	XP_002463546.1	shaggy-related protein kinase kappa [Sorghum bicolor]	sp|Q39019|KSG10_ARATH	Shaggy-related protein kinase kappa OS=Arabidopsis thaliana OX=3702 GN=ASK10 PE=2 SV=2	--	--	GO:0005737,GO:0005829,GO:0005524,GO:0004674,GO:0007165,GO:0106311,GO:0106310	cytoplasm:cytosol:ATP binding:protein serine/threonine kinase activity:signal transduction:old GO:old GO	T:Signal transduction mechanisms	COG0515(Serine Threonine protein kinase)	PF00069.27,PF07714.19,PF01633.22	Protein kinase domain:Protein tyrosine and serine/threonine kinase:Choline/ethanolamine kinase
chr1:1409762:1532592	chr1	1532592	C	T	SNP	C/T	15,7	22	T/T	0,33	33	T	intron_variant	MODIFIER	LOC8079644	gene-LOC8079644	transcript	rna-XM_002463502.2	protein_coding	(1/4)	c.174+15C>T	--	--	--	--	--	--	XP_002463547.1	prohibitin-1, mitochondrial [Sorghum bicolor]	sp|O49460|PHB1_ARATH	Prohibitin-1, mitochondrial OS=Arabidopsis thaliana OX=3702 GN=PHB1 PE=1 SV=1	--	--	GO:0005743,GO:0005739,GO:0007005	mitochondrial inner membrane:mitochondrion:mitochondrion organization	O:Posttranslational modification, protein turnover, chaperones	COG0330(Band 7 protein)	PF01145.27	SPFH domain / Band 7 family
chr1:1623681:1691337	chr1	1623681	C	T	SNP	C/T	10,12	22	C/T	17,10	27	T	non_coding_transcript_exon_variant	MODIFIER	LOC8080175	gene-LOC8080175	transcript	gene-LOC8080175	pseudogene	(1/1)	n.1056G>A	--	--	--	--	--	--	OQU90657.1	LOW QUALITY PROTEIN: hypothetical protein SORBI_3001G019601 [Sorghum bicolor]	sp|Q9SIY7|PR1B2_ARATH	PRA1 family protein B2 OS=Arabidopsis thaliana OX=3702 GN=PRA1B2 PE=1 SV=1	--	--	GO:0005794,GO:0016021,GO:0016020,GO:0016192,GO:0005783	Golgi apparatus:integral component of membrane:membrane:vesicle-mediated transport:endoplasmic reticulum	U:Intracellular trafficking, secretion, and vesicular transport	COG5130(Prenylated RAB acceptor)	--	--
chr1:1623681:1691337	chr1	1624096	G	A	SNP	A/G	2,18	20	A/A	0,21	21	A	non_coding_transcript_exon_variant	MODIFIER	LOC8080175	gene-LOC8080175	transcript	gene-LOC8080175	pseudogene	(1/1)	n.641C>T	--	--	--	--	--	--	OQU90657.1	LOW QUALITY PROTEIN: hypothetical protein SORBI_3001G019601 [Sorghum bicolor]	sp|Q9SIY7|PR1B2_ARATH	PRA1 family protein B2 OS=Arabidopsis thaliana OX=3702 GN=PRA1B2 PE=1 SV=1	--	--	GO:0005794,GO:0016021,GO:0016020,GO:0016192,GO:0005783	Golgi apparatus:integral component of membrane:membrane:vesicle-mediated transport:endoplasmic reticulum	U:Intracellular trafficking, secretion, and vesicular transport	COG5130(Prenylated RAB acceptor)	--	--
chr1:1623681:1691337	chr1	1624099	G	A	SNP	A/G	2,20	22	A/A	0,21	21	A	non_coding_transcript_exon_variant	MODIFIER	LOC8080175	gene-LOC8080175	transcript	gene-LOC8080175	pseudogene	(1/1)	n.638C>T	--	--	--	--	--	--	OQU90657.1	LOW QUALITY PROTEIN: hypothetical protein SORBI_3001G019601 [Sorghum bicolor]	sp|Q9SIY7|PR1B2_ARATH	PRA1 family protein B2 OS=Arabidopsis thaliana OX=3702 GN=PRA1B2 PE=1 SV=1	--	--	GO:0005794,GO:0016021,GO:0016020,GO:0016192,GO:0005783	Golgi apparatus:integral component of membrane:membrane:vesicle-mediated transport:endoplasmic reticulum	U:Intracellular trafficking, secretion, and vesicular transport	COG5130(Prenylated RAB acceptor)	--	--
chr1:1623681:1691337	chr1	1624608	G	A	SNP	A/G	4,20	24	A/G	3,31	34	A	non_coding_transcript_exon_variant	MODIFIER	LOC8080175	gene-LOC8080175	transcript	gene-LOC8080175	pseudogene	(1/1)	n.129C>T	--	--	--	--	--	--	OQU90657.1	LOW QUALITY PROTEIN: hypothetical protein SORBI_3001G019601 [Sorghum bicolor]	sp|Q9SIY7|PR1B2_ARATH	PRA1 family protein B2 OS=Arabidopsis thaliana OX=3702 GN=PRA1B2 PE=1 SV=1	--	--	GO:0005794,GO:0016021,GO:0016020,GO:0016192,GO:0005783	Golgi apparatus:integral component of membrane:membrane:vesicle-mediated transport:endoplasmic reticulum	U:Intracellular trafficking, secretion, and vesicular transport	COG5130(Prenylated RAB acceptor)	--	--
chr1:1623681:1691337	chr1	1628357	T	C	SNP	C/T	2,11	13	C/C	2,16	18	C	intergenic_region	MODIFIER	LOC8080175-LOC8080176	gene-LOC8080175-gene-LOC8080176	intergenic_region	gene-LOC8080175-gene-LOC8080176	--	--	n.1628357T>C	--	--	--	--	--	--	--	--	--	--	--	--	--	--	--	--	--	--
chr1:1623681:1691337	chr1	1629542	A	C	SNP	A/C	3,24	27	C/C	0,21	21	C	intergenic_region	MODIFIER	LOC8080175-LOC8080176	gene-LOC8080175-gene-LOC8080176	intergenic_region	gene-LOC8080175-gene-LOC8080176	--	--	n.1629542A>C	--	--	--	--	--	--	--	--	--	--	--	--	--	--	--	--	--	--
chr1:1623681:1691337	chr1	1629666	T	C	SNP	C/T	2,24	26	C/C	0,24	24	C	intergenic_region	MODIFIER	LOC8080175-LOC8080176	gene-LOC8080175-gene-LOC8080176	intergenic_region	gene-LOC8080175-gene-LOC8080176	--	--	n.1629666T>C	--	--	--	--	--	--	--	--	--	--	--	--	--	--	--	--	--	--
chr1:1623681:1691337	chr1	1629678	G	A	SNP	A/G	2,25	27	A/A	0,25	25	A	intergenic_region	MODIFIER	LOC8080175-LOC8080176	gene-LOC8080175-gene-LOC8080176	intergenic_region	gene-LOC8080175-gene-LOC8080176	--	--	n.1629678G>A	--	--	--	--	--	--	--	--	--	--	--	--	--	--	--	--	--	--
chr1:1623681:1691337	chr1	1629683	C	T	SNP	C/T	2,23	25	T/T	0,26	26	T	intergenic_region	MODIFIER	LOC8080175-LOC8080176	gene-LOC8080175-gene-LOC8080176	intergenic_region	gene-LOC8080175-gene-LOC8080176	--	--	n.1629683C>T	--	--	--	--	--	--	--	--	--	--	--	--	--	--	--	--	--	--
chr1:1623681:1691337	chr1	1629810	T	C	SNP	C/T	2,23	25	C/C	0,18	18	C	intergenic_region	MODIFIER	LOC8080175-LOC8080176	gene-LOC8080175-gene-LOC8080176	intergenic_region	gene-LOC8080175-gene-LOC8080176	--	--	n.1629810T>C	--	--	--	--	--	--	--	--	--	--	--	--	--	--	--	--	--	--
chr1:1623681:1691337	chr1	1629814	G	A	SNP	A/G	2,24	26	A/A	0,18	18	A	intergenic_region	MODIFIER	LOC8080175-LOC8080176	gene-LOC8080175-gene-LOC8080176	intergenic_region	gene-LOC8080175-gene-LOC8080176	--	--	n.1629814G>A	--	--	--	--	--	--	--	--	--	--	--	--	--	--	--	--	--	--
chr1:1623681:1691337	chr1	1651931	G	A	SNP	A/G	17,6	23	G/G	13,0	13	A	downstream_gene_variant	MODIFIER	LOC8080177	gene-LOC8080177	transcript	rna-XM_002463512.2	protein_coding	--	c.*519G>A	--	--	--	--	318	--	XP_002463557.1	ubiquinone biosynthesis monooxygenase COQ6, mitochondrial isoform X1 [Sorghum bicolor]	sp|Q6DF46|COQ6_XENTR	Ubiquinone biosynthesis monooxygenase COQ6, mitochondrial OS=Xenopus tropicalis OX=8364 GN=coq6 PE=2 SV=1	ko00130	Ubiquinone and other terpenoid-quinone biosynthesis	GO:0016709,GO:0005739,GO:0016712,GO:0031314,GO:0006744,GO:0071949,GO:0016491	oxidoreductase activity, acting on paired donors, with incorporation or reduction of molecular oxygen, NAD(P)H as one donor, and incorporation of one atom of oxygen:mitochondrion:oxidoreductase activity, acting on paired donors, with incorporation or reduction of molecular oxygen, reduced flavin or flavoprotein as one donor, and incorporation of one atom of oxygen:extrinsic component of mitochond…	C:Energy production and conversion,H:Coenzyme transport and metabolism	COG0654(oxidoreductase activity, acting on paired donors, with incorporation or reduction of molecular oxygen, NAD(P)H as one donor, and incorporation of one atom of oxygen):COG0654(oxidoreductase activity, acting on paired donors, with incorporation or reduction of molecular oxygen, NAD(P)H as one donor, and incorporation of one atom of oxygen)	PF01494.21,PF08491.12,PF13454.8,PF01266.26,PF13450.8	FAD binding domain:Squalene epoxidase:FAD-NAD(P)-binding:FAD dependent oxidoreductase:NAD(P)-binding Rossmann-like domain
chr1:1623681:1691337	chr1	1651931	G	A	SNP	A/G	17,6	23	G/G	13,0	13	A	downstream_gene_variant	MODIFIER	LOC8080177	gene-LOC8080177	transcript	rna-XM_021451874.1	protein_coding	--	c.*519G>A	--	--	--	--	318	--	XP_021307548.1	ubiquinone biosynthesis monooxygenase COQ6, mitochondrial isoform X2 [Sorghum bicolor]	sp|Q2KIL4|COQ6_BOVIN	Ubiquinone biosynthesis monooxygenase COQ6, mitochondrial OS=Bos taurus OX=9913 GN=COQ6 PE=2 SV=2	ko00130	Ubiquinone and other terpenoid-quinone biosynthesis	GO:0016709,GO:0005739,GO:0016712,GO:0031314,GO:0006744,GO:0071949,GO:0016491	oxidoreductase activity, acting on paired donors, with incorporation or reduction of molecular oxygen, NAD(P)H as one donor, and incorporation of one atom of oxygen:mitochondrion:oxidoreductase activity, acting on paired donors, with incorporation or reduction of molecular oxygen, reduced flavin or flavoprotein as one donor, and incorporation of one atom of oxygen:extrinsic component of mitochond…	C:Energy production and conversion,H:Coenzyme transport and metabolism	COG0654(oxidoreductase activity, acting on paired donors, with incorporation or reduction of molecular oxygen, NAD(P)H as one donor, and incorporation of one atom of oxygen):COG0654(oxidoreductase activity, acting on paired donors, with incorporation or reduction of molecular oxygen, NAD(P)H as one donor, and incorporation of one atom of oxygen)	PF01494.21,PF08491.12	FAD binding domain:Squalene epoxidase
chr1:1623681:1691337	chr1	1651931	G	A	SNP	A/G	17,6	23	G/G	13,0	13	A	downstream_gene_variant	MODIFIER	LOC8080177	gene-LOC8080177	transcript	rna-XM_021451873.1	protein_coding	--	c.*519G>A	--	--	--	--	318	--	XP_021307548.1	ubiquinone biosynthesis monooxygenase COQ6, mitochondrial isoform X2 [Sorghum bicolor]	sp|Q2KIL4|COQ6_BOVIN	Ubiquinone biosynthesis monooxygenase COQ6, mitochondrial OS=Bos taurus OX=9913 GN=COQ6 PE=2 SV=2	ko00130	Ubiquinone and other terpenoid-quinone biosynthesis	GO:0016709,GO:0005739,GO:0016712,GO:0031314,GO:0006744,GO:0071949,GO:0016491	oxidoreductase activity, acting on paired donors, with incorporation or reduction of molecular oxygen, NAD(P)H as one donor, and incorporation of one atom of oxygen:mitochondrion:oxidoreductase activity, acting on paired donors, with incorporation or reduction of molecular oxygen, reduced flavin or flavoprotein as one donor, and incorporation of one atom of oxygen:extrinsic component of mitochond…	C:Energy production and conversion,H:Coenzyme transport and metabolism	COG0654(oxidoreductase activity, acting on paired donors, with incorporation or reduction of molecular oxygen, NAD(P)H as one donor, and incorporation of one atom of oxygen):COG0654(oxidoreductase activity, acting on paired donors, with incorporation or reduction of molecular oxygen, NAD(P)H as one donor, and incorporation of one atom of oxygen)	PF01494.21,PF08491.12	FAD binding domain:Squalene epoxidase
chr1:1623681:1691337	chr1	1651931	G	A	SNP	A/G	17,6	23	G/G	13,0	13	A	intergenic_region	MODIFIER	LOC8080177-LOC8079656	gene-LOC8080177-gene-LOC8079656	intergenic_region	gene-LOC8080177-gene-LOC8079656	--	--	n.1651931G>A	--	--	--	--	--	--	--	--	--	--	--	--	--	--	--	--	--	--
chr1:1623681:1691337	chr1	1654594	G	A	SNP	A/G	25,7	32	A/G	15,8	23	A	intergenic_region	MODIFIER	LOC8080177-LOC8079656	gene-LOC8080177-gene-LOC8079656	intergenic_region	gene-LOC8080177-gene-LOC8079656	--	--	n.1654594G>A	--	--	--	--	--	--	--	--	--	--	--	--	--	--	--	--	--	--
chr1:1623681:1691337	chr1	1654603	C	T	SNP	C/T	11,25	36	C/T	12,13	25	T	intergenic_region	MODIFIER	LOC8080177-LOC8079656	gene-LOC8080177-gene-LOC8079656	intergenic_region	gene-LOC8080177-gene-LOC8079656	--	--	n.1654603C>T	--	--	--	--	--	--	--	--	--	--	--	--	--	--	--	--	--	--
chr1:1623681:1691337	chr1	1654612	G	A	SNP	A/G	25,7	32	A/G	15,11	26	A	intergenic_region	MODIFIER	LOC8080177-LOC8079656	gene-LOC8080177-gene-LOC8079656	intergenic_region	gene-LOC8080177-gene-LOC8079656	--	--	n.1654612G>A	--	--	--	--	--	--	--	--	--	--	--	--	--	--	--	--	--	--
chr1:1623681:1691337	chr1	1654621	C	T	SNP	C/T	25,7	32	C/T	15,11	26	T	intergenic_region	MODIFIER	LOC8080177-LOC8079656	gene-LOC8080177-gene-LOC8079656	intergenic_region	gene-LOC8080177-gene-LOC8079656	--	--	n.1654621C>T	--	--	--	--	--	--	--	--	--	--	--	--	--	--	--	--	--	--
chr1:1623681:1691337	chr1	1654629	T	C	SNP	C/T	24,7	31	C/T	13,12	25	C	intergenic_region	MODIFIER	LOC8080177-LOC8079656	gene-LOC8080177-gene-LOC8079656	intergenic_region	gene-LOC8080177-gene-LOC8079656	--	--	n.1654629T>C	--	--	--	--	--	--	--	--	--	--	--	--	--	--	--	--	--	--
chr1:1623681:1691337	chr1	1654707	C	T	SNP	C/T	5,24	29	C/T	9,12	21	T	intergenic_region	MODIFIER	LOC8080177-LOC8079656	gene-LOC8080177-gene-LOC8079656	intergenic_region	gene-LOC8080177-gene-LOC8079656	--	--	n.1654707C>T	--	--	--	--	--	--	--	--	--	--	--	--	--	--	--	--	--	--
chr1:1623681:1691337	chr1	1654751	C	T	SNP	C/C	23,0	23	C/T	12,3	15	T	intergenic_region	MODIFIER	LOC8080177-LOC8079656	gene-LOC8080177-gene-LOC8079656	intergenic_region	gene-LOC8080177-gene-LOC8079656	--	--	n.1654751C>T	--	--	--	--	--	--	--	--	--	--	--	--	--	--	--	--	--	--
chr1:1623681:1691337	chr1	1654761	C	T	SNP	C/C	22,0	22	C/T	11,3	14	T	intergenic_region	MODIFIER	LOC8080177-LOC8079656	gene-LOC8080177-gene-LOC8079656	intergenic_region	gene-LOC8080177-gene-LOC8079656	--	--	n.1654761C>T	--	--	--	--	--	--	--	--	--	--	--	--	--	--	--	--	--	--
chr1:1623681:1691337	chr1	1654996	C	T	SNP	C/T	16,3	19	C/C	17,0	17	T	intergenic_region	MODIFIER	LOC8080177-LOC8079656	gene-LOC8080177-gene-LOC8079656	intergenic_region	gene-LOC8080177-gene-LOC8079656	--	--	n.1654996C>T	--	--	--	--	--	--	--	--	--	--	--	--	--	--	--	--	--	--
chr1:1623681:1691337	chr1	1655017	C	T	SNP	C/T	15,3	18	C/C	19,0	19	T	intergenic_region	MODIFIER	LOC8080177-LOC8079656	gene-LOC8080177-gene-LOC8079656	intergenic_region	gene-LOC8080177-gene-LOC8079656	--	--	n.1655017C>T	--	--	--	--	--	--	--	--	--	--	--	--	--	--	--	--	--	--
chr1:1623681:1691337	chr1	1675595	C	T	SNP	C/C	21,0	21	T/T	0,15	15	T	missense_variant	MODERATE	LOC8079658	gene-LOC8079658	transcript	rna-XM_002466085.2	protein_coding	(1/1)	c.797G>A	p.Arg266His	1297/1790	797/1191	266/396	--	--	XP_002466130.2	zinc finger protein STOP1 homolog [Sorghum bicolor]	sp|Q943I6|STOP1_ORYSJ	Zinc finger protein STOP1 homolog OS=Oryza sativa subsp. japonica OX=39947 GN=Os01g0871200 PE=2 SV=1	--	--	GO:0010447,GO:0010044	response to acidic pH:response to aluminum ion	S:Function unknown	COG5048(Zinc finger protein)	PF00096.28,PF12171.10,PF13912.8,PF12874.9	Zinc finger, C2H2 type:Zinc-finger double-stranded RNA-binding:C2H2-type zinc finger:Zinc-finger of C2H2 type
chr1:1623681:1691337	chr1	1675595	C	T	SNP	C/C	21,0	21	T/T	0,15	15	T	downstream_gene_variant	MODIFIER	LOC8080178	gene-LOC8080178	transcript	rna-XM_002463515.2	protein_coding	--	c.*1207C>T	--	--	--	--	946	--	XP_002463560.1	uncharacterized protein LOC8080178 [Sorghum bicolor]	--	--	--	--	GO:0042646,GO:0006355,GO:0003690,GO:0009507,GO:0006353	plastid nucleoid:regulation of transcription, DNA-templated:double-stranded DNA binding:chloroplast:DNA-templated transcription, termination	S:Function unknown	ENOG4111ZDI(-)	PF02536.16	mTERF
chr1:1623681:1691337	chr1	1675595	C	T	SNP	C/C	21,0	21	T/T	0,15	15	T	downstream_gene_variant	MODIFIER	LOC8080178	gene-LOC8080178	transcript	rna-XM_021451387.1	protein_coding	--	c.*1207C>T	--	--	--	--	946	--	XP_002463560.1	uncharacterized protein LOC8080178 [Sorghum bicolor]	--	--	--	--	GO:0042646,GO:0006355,GO:0003690,GO:0009507,GO:0006353	plastid nucleoid:regulation of transcription, DNA-templated:double-stranded DNA binding:chloroplast:DNA-templated transcription, termination	S:Function unknown	ENOG4111ZDI(-)	PF02536.16	mTERF
chr1:1623681:1691337	chr1	1675595	C	T	SNP	C/C	21,0	21	T/T	0,15	15	T	downstream_gene_variant	MODIFIER	LOC8080178	gene-LOC8080178	transcript	rna-XM_021451386.1	protein_coding	--	c.*1207C>T	--	--	--	--	946	--	XP_002463560.1	uncharacterized protein LOC8080178 [Sorghum bicolor]	--	--	--	--	GO:0042646,GO:0006355,GO:0003690,GO:0009507,GO:0006353	plastid nucleoid:regulation of transcription, DNA-templated:double-stranded DNA binding:chloroplast:DNA-templated transcription, termination	S:Function unknown	ENOG4111ZDI(-)	PF02536.16	mTERF
chr1:1623681:1691337	chr1	1689935	G	A	SNP	A/G	2,24	26	A/G	2,26	28	A	intergenic_region	MODIFIER	LOC8080180-LOC8080181	gene-LOC8080180-gene-LOC8080181	intergenic_region	gene-LOC8080180-gene-LOC8080181	--	--	n.1689935G>A	--	--	--	--	--	--	--	--	--	--	--	--	--	--	--	--	--	--
chr1:1623681:1691337	chr1	1690360	G	A	SNP	A/G	2,13	15	A/A	0,18	18	A	intergenic_region	MODIFIER	LOC8080180-LOC8080181	gene-LOC8080180-gene-LOC8080181	intergenic_region	gene-LOC8080180-gene-LOC8080181	--	--	n.1690360G>A	--	--	--	--	--	--	--	--	--	--	--	--	--	--	--	--	--	--
chr1:1623681:1691337	chr1	1691337	G	GC	INDEL	GC/GC	1,12	13	G/GC	2,12	14	GC	intergenic_region	MODIFIER	LOC8080180-LOC8080181	gene-LOC8080180-gene-LOC8080181	intergenic_region	gene-LOC8080180-gene-LOC8080181	--	--	n.1691337_1691338insC	--	--	--	--	--	--	--	--	--	--	--	--	--	--	--	--	--	--
chr1:1812801:1938655	chr1	1812801	G	A	SNP	A/G	3,23	26	A/A	0,23	23	A	missense_variant	MODERATE	LOC8080191	gene-LOC8080191	transcript	rna-XM_002466098.2	protein_coding	(1/1)	c.499C>T	p.Leu167Phe	918/1344	499/654	167/217	--	--	XP_002466143.1	uncharacterized protein LOC8080191 [Sorghum bicolor]	--	--	--	--	GO:0046658,GO:0016021,GO:0009506	anchored component of plasma membrane:integral component of membrane:plasmodesma	S:Function unknown	ENOG41103MR(Late embryogenesis abundant protein)	PF03168.15	Late embryogenesis abundant protein
chr1:1812801:1938655	chr1	1812801	G	A	SNP	A/G	3,23	26	A/A	0,23	23	A	downstream_gene_variant	MODIFIER	LOC8080192	gene-LOC8080192	transcript	rna-XM_002466099.2	protein_coding	--	c.*1910C>T	--	--	--	--	1656	--	XP_002466144.2	lysine--tRNA ligase, chloroplastic/mitochondrial [Sorghum bicolor]	sp|Q9LJE2|SYKM_ARATH	Lysine--tRNA ligase, chloroplastic/mitochondrial OS=Arabidopsis thaliana OX=3702 GN=OVA5 PE=2 SV=1	ko00970	Aminoacyl-tRNA biosynthesis	GO:0004824,GO:0005737,GO:0000049,GO:0006430,GO:0005829,GO:0005739,GO:0003676,GO:0048481,GO:0009507,GO:0005524,GO:0003729	lysine-tRNA ligase activity:cytoplasm:tRNA binding:lysyl-tRNA aminoacylation:cytosol:mitochondrion:nucleic acid binding:plant ovule development:chloroplast:ATP binding:mRNA binding	J:Translation, ribosomal structure and biogenesis	COG1190(lysyl-trna synthetase)	PF00152.22,PF01336.27	tRNA synthetases class II (D, K and N):OB-fold nucleic acid binding domain
chr1:1812801:1938655	chr1	1813352	CTCTCTG	C	INDEL	C/CTCTCTG	2,19	21	C/C	0,28	28	C	5_prime_UTR_variant	MODIFIER	LOC8080191	gene-LOC8080191	transcript	rna-XM_002466098.2	protein_coding	(1/1)	c.-59_-54delCAGAGA	--	--	--	--	54	--	XP_002466143.1	uncharacterized protein LOC8080191 [Sorghum bicolor]	--	--	--	--	GO:0046658,GO:0016021,GO:0009506	anchored component of plasma membrane:integral component of membrane:plasmodesma	S:Function unknown	ENOG41103MR(Late embryogenesis abundant protein)	PF03168.15	Late embryogenesis abundant protein
chr1:1812801:1938655	chr1	1813352	CTCTCTG	C	INDEL	C/CTCTCTG	2,19	21	C/C	0,28	28	C	downstream_gene_variant	MODIFIER	LOC8080192	gene-LOC8080192	transcript	rna-XM_002466099.2	protein_coding	--	c.*1353_*1358delCAGAGA	--	--	--	--	1104	--	XP_002466144.2	lysine--tRNA ligase, chloroplastic/mitochondrial [Sorghum bicolor]	sp|Q9LJE2|SYKM_ARATH	Lysine--tRNA ligase, chloroplastic/mitochondrial OS=Arabidopsis thaliana OX=3702 GN=OVA5 PE=2 SV=1	ko00970	Aminoacyl-tRNA biosynthesis	GO:0004824,GO:0005737,GO:0000049,GO:0006430,GO:0005829,GO:0005739,GO:0003676,GO:0048481,GO:0009507,GO:0005524,GO:0003729	lysine-tRNA ligase activity:cytoplasm:tRNA binding:lysyl-tRNA aminoacylation:cytosol:mitochondrion:nucleic acid binding:plant ovule development:chloroplast:ATP binding:mRNA binding	J:Translation, ribosomal structure and biogenesis	COG1190(lysyl-trna synthetase)	PF00152.22,PF01336.27	tRNA synthetases class II (D, K and N):OB-fold nucleic acid binding domain
chr1:1812801:1938655	chr1	1813386	A	ATT	INDEL	A/ATT	3,18	21	ATT/ATT	0,26	26	ATT	5_prime_UTR_variant	MODIFIER	LOC8080191	gene-LOC8080191	transcript	rna-XM_002466098.2	protein_coding	(1/1)	c.-88_-87insAA	--	--	--	--	88	--	XP_002466143.1	uncharacterized protein LOC8080191 [Sorghum bicolor]	--	--	--	--	GO:0046658,GO:0016021,GO:0009506	anchored component of plasma membrane:integral component of membrane:plasmodesma	S:Function unknown	ENOG41103MR(Late embryogenesis abundant protein)	PF03168.15	Late embryogenesis abundant protein
chr1:1812801:1938655	chr1	1813386	A	ATT	INDEL	A/ATT	3,18	21	ATT/ATT	0,26	26	ATT	downstream_gene_variant	MODIFIER	LOC8080192	gene-LOC8080192	transcript	rna-XM_002466099.2	protein_coding	--	c.*1324_*1325insAA	--	--	--	--	1070	--	XP_002466144.2	lysine--tRNA ligase, chloroplastic/mitochondrial [Sorghum bicolor]	sp|Q9LJE2|SYKM_ARATH	Lysine--tRNA ligase, chloroplastic/mitochondrial OS=Arabidopsis thaliana OX=3702 GN=OVA5 PE=2 SV=1	ko00970	Aminoacyl-tRNA biosynthesis	GO:0004824,GO:0005737,GO:0000049,GO:0006430,GO:0005829,GO:0005739,GO:0003676,GO:0048481,GO:0009507,GO:0005524,GO:0003729	lysine-tRNA ligase activity:cytoplasm:tRNA binding:lysyl-tRNA aminoacylation:cytosol:mitochondrion:nucleic acid binding:plant ovule development:chloroplast:ATP binding:mRNA binding	J:Translation, ribosomal structure and biogenesis	COG1190(lysyl-trna synthetase)	PF00152.22,PF01336.27	tRNA synthetases class II (D, K and N):OB-fold nucleic acid binding domain
chr1:1812801:1938655	chr1	1813393	T	G	SNP	G/T	3,17	20	G/G	0,27	27	G	5_prime_UTR_variant	MODIFIER	LOC8080191	gene-LOC8080191	transcript	rna-XM_002466098.2	protein_coding	(1/1)	c.-94A>C	--	--	--	--	94	--	XP_002466143.1	uncharacterized protein LOC8080191 [Sorghum bicolor]	--	--	--	--	GO:0046658,GO:0016021,GO:0009506	anchored component of plasma membrane:integral component of membrane:plasmodesma	S:Function unknown	ENOG41103MR(Late embryogenesis abundant protein)	PF03168.15	Late embryogenesis abundant protein
chr1:1812801:1938655	chr1	1813393	T	G	SNP	G/T	3,17	20	G/G	0,27	27	G	downstream_gene_variant	MODIFIER	LOC8080192	gene-LOC8080192	transcript	rna-XM_002466099.2	protein_coding	--	c.*1318A>C	--	--	--	--	1064	--	XP_002466144.2	lysine--tRNA ligase, chloroplastic/mitochondrial [Sorghum bicolor]	sp|Q9LJE2|SYKM_ARATH	Lysine--tRNA ligase, chloroplastic/mitochondrial OS=Arabidopsis thaliana OX=3702 GN=OVA5 PE=2 SV=1	ko00970	Aminoacyl-tRNA biosynthesis	GO:0004824,GO:0005737,GO:0000049,GO:0006430,GO:0005829,GO:0005739,GO:0003676,GO:0048481,GO:0009507,GO:0005524,GO:0003729	lysine-tRNA ligase activity:cytoplasm:tRNA binding:lysyl-tRNA aminoacylation:cytosol:mitochondrion:nucleic acid binding:plant ovule development:chloroplast:ATP binding:mRNA binding	J:Translation, ribosomal structure and biogenesis	COG1190(lysyl-trna synthetase)	PF00152.22,PF01336.27	tRNA synthetases class II (D, K and N):OB-fold nucleic acid binding domain
chr1:1812801:1938655	chr1	1813405	G	GAAA	INDEL	G/GAAA	3,17	20	GAAA/GAAA	0,26	26	GAAA	5_prime_UTR_variant	MODIFIER	LOC8080191	gene-LOC8080191	transcript	rna-XM_002466098.2	protein_coding	(1/1)	c.-107_-106insTTT	--	--	--	--	107	--	XP_002466143.1	uncharacterized protein LOC8080191 [Sorghum bicolor]	--	--	--	--	GO:0046658,GO:0016021,GO:0009506	anchored component of plasma membrane:integral component of membrane:plasmodesma	S:Function unknown	ENOG41103MR(Late embryogenesis abundant protein)	PF03168.15	Late embryogenesis abundant protein
chr1:1812801:1938655	chr1	1813405	G	GAAA	INDEL	G/GAAA	3,17	20	GAAA/GAAA	0,26	26	GAAA	downstream_gene_variant	MODIFIER	LOC8080192	gene-LOC8080192	transcript	rna-XM_002466099.2	protein_coding	--	c.*1305_*1306insTTT	--	--	--	--	1051	--	XP_002466144.2	lysine--tRNA ligase, chloroplastic/mitochondrial [Sorghum bicolor]	sp|Q9LJE2|SYKM_ARATH	Lysine--tRNA ligase, chloroplastic/mitochondrial OS=Arabidopsis thaliana OX=3702 GN=OVA5 PE=2 SV=1	ko00970	Aminoacyl-tRNA biosynthesis	GO:0004824,GO:0005737,GO:0000049,GO:0006430,GO:0005829,GO:0005739,GO:0003676,GO:0048481,GO:0009507,GO:0005524,GO:0003729	lysine-tRNA ligase activity:cytoplasm:tRNA binding:lysyl-tRNA aminoacylation:cytosol:mitochondrion:nucleic acid binding:plant ovule development:chloroplast:ATP binding:mRNA binding	J:Translation, ribosomal structure and biogenesis	COG1190(lysyl-trna synthetase)	PF00152.22,PF01336.27	tRNA synthetases class II (D, K and N):OB-fold nucleic acid binding domain
chr1:1812801:1938655	chr1	1813406	G	GC	INDEL	G/GC	3,16	19	GC/GC	0,27	27	GC	5_prime_UTR_variant	MODIFIER	LOC8080191	gene-LOC8080191	transcript	rna-XM_002466098.2	protein_coding	(1/1)	c.-108_-107insG	--	--	--	--	108	--	XP_002466143.1	uncharacterized protein LOC8080191 [Sorghum bicolor]	--	--	--	--	GO:0046658,GO:0016021,GO:0009506	anchored component of plasma membrane:integral component of membrane:plasmodesma	S:Function unknown	ENOG41103MR(Late embryogenesis abundant protein)	PF03168.15	Late embryogenesis abundant protein
chr1:1812801:1938655	chr1	1813406	G	GC	INDEL	G/GC	3,16	19	GC/GC	0,27	27	GC	downstream_gene_variant	MODIFIER	LOC8080192	gene-LOC8080192	transcript	rna-XM_002466099.2	protein_coding	--	c.*1304_*1305insG	--	--	--	--	1050	--	XP_002466144.2	lysine--tRNA ligase, chloroplastic/mitochondrial [Sorghum bicolor]	sp|Q9LJE2|SYKM_ARATH	Lysine--tRNA ligase, chloroplastic/mitochondrial OS=Arabidopsis thaliana OX=3702 GN=OVA5 PE=2 SV=1	ko00970	Aminoacyl-tRNA biosynthesis	GO:0004824,GO:0005737,GO:0000049,GO:0006430,GO:0005829,GO:0005739,GO:0003676,GO:0048481,GO:0009507,GO:0005524,GO:0003729	lysine-tRNA ligase activity:cytoplasm:tRNA binding:lysyl-tRNA aminoacylation:cytosol:mitochondrion:nucleic acid binding:plant ovule development:chloroplast:ATP binding:mRNA binding	J:Translation, ribosomal structure and biogenesis	COG1190(lysyl-trna synthetase)	PF00152.22,PF01336.27	tRNA synthetases class II (D, K and N):OB-fold nucleic acid binding domain
chr1:1812801:1938655	chr1	1813431	GCACTGCCCCCCCT	G	INDEL	G/GCACTGCCCCCCCT	3,15	18	G/G	0,27	27	G	5_prime_UTR_variant	MODIFIER	LOC8080191	gene-LOC8080191	transcript	rna-XM_002466098.2	protein_coding	(1/1)	c.-145_-133delAGGGGGGGCAGTG	--	--	--	--	133	--	XP_002466143.1	uncharacterized protein LOC8080191 [Sorghum bicolor]	--	--	--	--	GO:0046658,GO:0016021,GO:0009506	anchored component of plasma membrane:integral component of membrane:plasmodesma	S:Function unknown	ENOG41103MR(Late embryogenesis abundant protein)	PF03168.15	Late embryogenesis abundant protein
chr1:1812801:1938655	chr1	1813431	GCACTGCCCCCCCT	G	INDEL	G/GCACTGCCCCCCCT	3,15	18	G/G	0,27	27	G	downstream_gene_variant	MODIFIER	LOC8080192	gene-LOC8080192	transcript	rna-XM_002466099.2	protein_coding	--	c.*1267_*1279delAGGGGGGGCAGTG	--	--	--	--	1025	--	XP_002466144.2	lysine--tRNA ligase, chloroplastic/mitochondrial [Sorghum bicolor]	sp|Q9LJE2|SYKM_ARATH	Lysine--tRNA ligase, chloroplastic/mitochondrial OS=Arabidopsis thaliana OX=3702 GN=OVA5 PE=2 SV=1	ko00970	Aminoacyl-tRNA biosynthesis	GO:0004824,GO:0005737,GO:0000049,GO:0006430,GO:0005829,GO:0005739,GO:0003676,GO:0048481,GO:0009507,GO:0005524,GO:0003729	lysine-tRNA ligase activity:cytoplasm:tRNA binding:lysyl-tRNA aminoacylation:cytosol:mitochondrion:nucleic acid binding:plant ovule development:chloroplast:ATP binding:mRNA binding	J:Translation, ribosomal structure and biogenesis	COG1190(lysyl-trna synthetase)	PF00152.22,PF01336.27	tRNA synthetases class II (D, K and N):OB-fold nucleic acid binding domain
chr1:1812801:1938655	chr1	1813450	C	G	SNP	C/G	2,15	17	G/G	0,26	26	G	5_prime_UTR_variant	MODIFIER	LOC8080191	gene-LOC8080191	transcript	rna-XM_002466098.2	protein_coding	(1/1)	c.-151G>C	--	--	--	--	151	--	XP_002466143.1	uncharacterized protein LOC8080191 [Sorghum bicolor]	--	--	--	--	GO:0046658,GO:0016021,GO:0009506	anchored component of plasma membrane:integral component of membrane:plasmodesma	S:Function unknown	ENOG41103MR(Late embryogenesis abundant protein)	PF03168.15	Late embryogenesis abundant protein
chr1:1812801:1938655	chr1	1813450	C	G	SNP	C/G	2,15	17	G/G	0,26	26	G	downstream_gene_variant	MODIFIER	LOC8080192	gene-LOC8080192	transcript	rna-XM_002466099.2	protein_coding	--	c.*1261G>C	--	--	--	--	1007	--	XP_002466144.2	lysine--tRNA ligase, chloroplastic/mitochondrial [Sorghum bicolor]	sp|Q9LJE2|SYKM_ARATH	Lysine--tRNA ligase, chloroplastic/mitochondrial OS=Arabidopsis thaliana OX=3702 GN=OVA5 PE=2 SV=1	ko00970	Aminoacyl-tRNA biosynthesis	GO:0004824,GO:0005737,GO:0000049,GO:0006430,GO:0005829,GO:0005739,GO:0003676,GO:0048481,GO:0009507,GO:0005524,GO:0003729	lysine-tRNA ligase activity:cytoplasm:tRNA binding:lysyl-tRNA aminoacylation:cytosol:mitochondrion:nucleic acid binding:plant ovule development:chloroplast:ATP binding:mRNA binding	J:Translation, ribosomal structure and biogenesis	COG1190(lysyl-trna synthetase)	PF00152.22,PF01336.27	tRNA synthetases class II (D, K and N):OB-fold nucleic acid binding domain
chr1:1812801:1938655	chr1	1813454	G	A	SNP	A/G	2,13	15	A/A	0,24	24	A	5_prime_UTR_variant	MODIFIER	LOC8080191	gene-LOC8080191	transcript	rna-XM_002466098.2	protein_coding	(1/1)	c.-155C>T	--	--	--	--	155	--	XP_002466143.1	uncharacterized protein LOC8080191 [Sorghum bicolor]	--	--	--	--	GO:0046658,GO:0016021,GO:0009506	anchored component of plasma membrane:integral component of membrane:plasmodesma	S:Function unknown	ENOG41103MR(Late embryogenesis abundant protein)	PF03168.15	Late embryogenesis abundant protein
chr1:1812801:1938655	chr1	1813454	G	A	SNP	A/G	2,13	15	A/A	0,24	24	A	downstream_gene_variant	MODIFIER	LOC8080192	gene-LOC8080192	transcript	rna-XM_002466099.2	protein_coding	--	c.*1257C>T	--	--	--	--	1003	--	XP_002466144.2	lysine--tRNA ligase, chloroplastic/mitochondrial [Sorghum bicolor]	sp|Q9LJE2|SYKM_ARATH	Lysine--tRNA ligase, chloroplastic/mitochondrial OS=Arabidopsis thaliana OX=3702 GN=OVA5 PE=2 SV=1	ko00970	Aminoacyl-tRNA biosynthesis	GO:0004824,GO:0005737,GO:0000049,GO:0006430,GO:0005829,GO:0005739,GO:0003676,GO:0048481,GO:0009507,GO:0005524,GO:0003729	lysine-tRNA ligase activity:cytoplasm:tRNA binding:lysyl-tRNA aminoacylation:cytosol:mitochondrion:nucleic acid binding:plant ovule development:chloroplast:ATP binding:mRNA binding	J:Translation, ribosomal structure and biogenesis	COG1190(lysyl-trna synthetase)	PF00152.22,PF01336.27	tRNA synthetases class II (D, K and N):OB-fold nucleic acid binding domain
chr1:1812801:1938655	chr1	1813466	T	G	SNP	G/T	2,12	14	G/G	0,24	24	G	5_prime_UTR_variant	MODIFIER	LOC8080191	gene-LOC8080191	transcript	rna-XM_002466098.2	protein_coding	(1/1)	c.-167A>C	--	--	--	--	167	--	XP_002466143.1	uncharacterized protein LOC8080191 [Sorghum bicolor]	--	--	--	--	GO:0046658,GO:0016021,GO:0009506	anchored component of plasma membrane:integral component of membrane:plasmodesma	S:Function unknown	ENOG41103MR(Late embryogenesis abundant protein)	PF03168.15	Late embryogenesis abundant protein
chr1:1812801:1938655	chr1	1813466	T	G	SNP	G/T	2,12	14	G/G	0,24	24	G	downstream_gene_variant	MODIFIER	LOC8080192	gene-LOC8080192	transcript	rna-XM_002466099.2	protein_coding	--	c.*1245A>C	--	--	--	--	991	--	XP_002466144.2	lysine--tRNA ligase, chloroplastic/mitochondrial [Sorghum bicolor]	sp|Q9LJE2|SYKM_ARATH	Lysine--tRNA ligase, chloroplastic/mitochondrial OS=Arabidopsis thaliana OX=3702 GN=OVA5 PE=2 SV=1	ko00970	Aminoacyl-tRNA biosynthesis	GO:0004824,GO:0005737,GO:0000049,GO:0006430,GO:0005829,GO:0005739,GO:0003676,GO:0048481,GO:0009507,GO:0005524,GO:0003729	lysine-tRNA ligase activity:cytoplasm:tRNA binding:lysyl-tRNA aminoacylation:cytosol:mitochondrion:nucleic acid binding:plant ovule development:chloroplast:ATP binding:mRNA binding	J:Translation, ribosomal structure and biogenesis	COG1190(lysyl-trna synthetase)	PF00152.22,PF01336.27	tRNA synthetases class II (D, K and N):OB-fold nucleic acid binding domain
chr1:1812801:1938655	chr1	1813519	A	G	SNP	A/G	2,14	16	G/G	0,26	26	G	5_prime_UTR_variant	MODIFIER	LOC8080191	gene-LOC8080191	transcript	rna-XM_002466098.2	protein_coding	(1/1)	c.-220T>C	--	--	--	--	220	--	XP_002466143.1	uncharacterized protein LOC8080191 [Sorghum bicolor]	--	--	--	--	GO:0046658,GO:0016021,GO:0009506	anchored component of plasma membrane:integral component of membrane:plasmodesma	S:Function unknown	ENOG41103MR(Late embryogenesis abundant protein)	PF03168.15	Late embryogenesis abundant protein
chr1:1812801:1938655	chr1	1813519	A	G	SNP	A/G	2,14	16	G/G	0,26	26	G	downstream_gene_variant	MODIFIER	LOC8080192	gene-LOC8080192	transcript	rna-XM_002466099.2	protein_coding	--	c.*1192T>C	--	--	--	--	938	--	XP_002466144.2	lysine--tRNA ligase, chloroplastic/mitochondrial [Sorghum bicolor]	sp|Q9LJE2|SYKM_ARATH	Lysine--tRNA ligase, chloroplastic/mitochondrial OS=Arabidopsis thaliana OX=3702 GN=OVA5 PE=2 SV=1	ko00970	Aminoacyl-tRNA biosynthesis	GO:0004824,GO:0005737,GO:0000049,GO:0006430,GO:0005829,GO:0005739,GO:0003676,GO:0048481,GO:0009507,GO:0005524,GO:0003729	lysine-tRNA ligase activity:cytoplasm:tRNA binding:lysyl-tRNA aminoacylation:cytosol:mitochondrion:nucleic acid binding:plant ovule development:chloroplast:ATP binding:mRNA binding	J:Translation, ribosomal structure and biogenesis	COG1190(lysyl-trna synthetase)	PF00152.22,PF01336.27	tRNA synthetases class II (D, K and N):OB-fold nucleic acid binding domain
chr1:1812801:1938655	chr1	1813526	A	C	SNP	A/C	2,14	16	C/C	0,25	25	C	5_prime_UTR_variant	MODIFIER	LOC8080191	gene-LOC8080191	transcript	rna-XM_002466098.2	protein_coding	(1/1)	c.-227T>G	--	--	--	--	227	--	XP_002466143.1	uncharacterized protein LOC8080191 [Sorghum bicolor]	--	--	--	--	GO:0046658,GO:0016021,GO:0009506	anchored component of plasma membrane:integral component of membrane:plasmodesma	S:Function unknown	ENOG41103MR(Late embryogenesis abundant protein)	PF03168.15	Late embryogenesis abundant protein
chr1:1812801:1938655	chr1	1813526	A	C	SNP	A/C	2,14	16	C/C	0,25	25	C	downstream_gene_variant	MODIFIER	LOC8080192	gene-LOC8080192	transcript	rna-XM_002466099.2	protein_coding	--	c.*1185T>G	--	--	--	--	931	--	XP_002466144.2	lysine--tRNA ligase, chloroplastic/mitochondrial [Sorghum bicolor]	sp|Q9LJE2|SYKM_ARATH	Lysine--tRNA ligase, chloroplastic/mitochondrial OS=Arabidopsis thaliana OX=3702 GN=OVA5 PE=2 SV=1	ko00970	Aminoacyl-tRNA biosynthesis	GO:0004824,GO:0005737,GO:0000049,GO:0006430,GO:0005829,GO:0005739,GO:0003676,GO:0048481,GO:0009507,GO:0005524,GO:0003729	lysine-tRNA ligase activity:cytoplasm:tRNA binding:lysyl-tRNA aminoacylation:cytosol:mitochondrion:nucleic acid binding:plant ovule development:chloroplast:ATP binding:mRNA binding	J:Translation, ribosomal structure and biogenesis	COG1190(lysyl-trna synthetase)	PF00152.22,PF01336.27	tRNA synthetases class II (D, K and N):OB-fold nucleic acid binding domain
chr1:1812801:1938655	chr1	1814462	C	G	SNP	C/G	2,29	31	G/G	0,19	19	G	3_prime_UTR_variant	MODIFIER	LOC8080192	gene-LOC8080192	transcript	rna-XM_002466099.2	protein_coding	(14/14)	c.*249G>C	--	--	--	--	249	--	XP_002466144.2	lysine--tRNA ligase, chloroplastic/mitochondrial [Sorghum bicolor]	sp|Q9LJE2|SYKM_ARATH	Lysine--tRNA ligase, chloroplastic/mitochondrial OS=Arabidopsis thaliana OX=3702 GN=OVA5 PE=2 SV=1	ko00970	Aminoacyl-tRNA biosynthesis	GO:0004824,GO:0005737,GO:0000049,GO:0006430,GO:0005829,GO:0005739,GO:0003676,GO:0048481,GO:0009507,GO:0005524,GO:0003729	lysine-tRNA ligase activity:cytoplasm:tRNA binding:lysyl-tRNA aminoacylation:cytosol:mitochondrion:nucleic acid binding:plant ovule development:chloroplast:ATP binding:mRNA binding	J:Translation, ribosomal structure and biogenesis	COG1190(lysyl-trna synthetase)	PF00152.22,PF01336.27	tRNA synthetases class II (D, K and N):OB-fold nucleic acid binding domain
chr1:1812801:1938655	chr1	1814462	C	G	SNP	C/G	2,29	31	G/G	0,19	19	G	upstream_gene_variant	MODIFIER	LOC8080191	gene-LOC8080191	transcript	rna-XM_002466098.2	protein_coding	--	c.-1163G>C	--	--	--	--	744	--	XP_002466143.1	uncharacterized protein LOC8080191 [Sorghum bicolor]	--	--	--	--	GO:0046658,GO:0016021,GO:0009506	anchored component of plasma membrane:integral component of membrane:plasmodesma	S:Function unknown	ENOG41103MR(Late embryogenesis abundant protein)	PF03168.15	Late embryogenesis abundant protein
chr1:1812801:1938655	chr1	1814480	C	A	SNP	A/C	2,30	32	A/A	0,21	21	A	3_prime_UTR_variant	MODIFIER	LOC8080192	gene-LOC8080192	transcript	rna-XM_002466099.2	protein_coding	(14/14)	c.*231G>T	--	--	--	--	231	--	XP_002466144.2	lysine--tRNA ligase, chloroplastic/mitochondrial [Sorghum bicolor]	sp|Q9LJE2|SYKM_ARATH	Lysine--tRNA ligase, chloroplastic/mitochondrial OS=Arabidopsis thaliana OX=3702 GN=OVA5 PE=2 SV=1	ko00970	Aminoacyl-tRNA biosynthesis	GO:0004824,GO:0005737,GO:0000049,GO:0006430,GO:0005829,GO:0005739,GO:0003676,GO:0048481,GO:0009507,GO:0005524,GO:0003729	lysine-tRNA ligase activity:cytoplasm:tRNA binding:lysyl-tRNA aminoacylation:cytosol:mitochondrion:nucleic acid binding:plant ovule development:chloroplast:ATP binding:mRNA binding	J:Translation, ribosomal structure and biogenesis	COG1190(lysyl-trna synthetase)	PF00152.22,PF01336.27	tRNA synthetases class II (D, K and N):OB-fold nucleic acid binding domain
chr1:1812801:1938655	chr1	1814480	C	A	SNP	A/C	2,30	32	A/A	0,21	21	A	upstream_gene_variant	MODIFIER	LOC8080191	gene-LOC8080191	transcript	rna-XM_002466098.2	protein_coding	--	c.-1181G>T	--	--	--	--	762	--	XP_002466143.1	uncharacterized protein LOC8080191 [Sorghum bicolor]	--	--	--	--	GO:0046658,GO:0016021,GO:0009506	anchored component of plasma membrane:integral component of membrane:plasmodesma	S:Function unknown	ENOG41103MR(Late embryogenesis abundant protein)	PF03168.15	Late embryogenesis abundant protein
chr1:1812801:1938655	chr1	1817116	C	T	SNP	C/T	2,16	18	T/T	0,22	22	T	intron_variant	MODIFIER	LOC8080192	gene-LOC8080192	transcript	rna-XM_002466099.2	protein_coding	(10/13)	c.1693-911G>A	--	--	--	--	--	--	XP_002466144.2	lysine--tRNA ligase, chloroplastic/mitochondrial [Sorghum bicolor]	sp|Q9LJE2|SYKM_ARATH	Lysine--tRNA ligase, chloroplastic/mitochondrial OS=Arabidopsis thaliana OX=3702 GN=OVA5 PE=2 SV=1	ko00970	Aminoacyl-tRNA biosynthesis	GO:0004824,GO:0005737,GO:0000049,GO:0006430,GO:0005829,GO:0005739,GO:0003676,GO:0048481,GO:0009507,GO:0005524,GO:0003729	lysine-tRNA ligase activity:cytoplasm:tRNA binding:lysyl-tRNA aminoacylation:cytosol:mitochondrion:nucleic acid binding:plant ovule development:chloroplast:ATP binding:mRNA binding	J:Translation, ribosomal structure and biogenesis	COG1190(lysyl-trna synthetase)	PF00152.22,PF01336.27	tRNA synthetases class II (D, K and N):OB-fold nucleic acid binding domain
chr1:1812801:1938655	chr1	1817130	A	G	SNP	A/G	3,16	19	G/G	0,19	19	G	intron_variant	MODIFIER	LOC8080192	gene-LOC8080192	transcript	rna-XM_002466099.2	protein_coding	(10/13)	c.1693-925T>C	--	--	--	--	--	--	XP_002466144.2	lysine--tRNA ligase, chloroplastic/mitochondrial [Sorghum bicolor]	sp|Q9LJE2|SYKM_ARATH	Lysine--tRNA ligase, chloroplastic/mitochondrial OS=Arabidopsis thaliana OX=3702 GN=OVA5 PE=2 SV=1	ko00970	Aminoacyl-tRNA biosynthesis	GO:0004824,GO:0005737,GO:0000049,GO:0006430,GO:0005829,GO:0005739,GO:0003676,GO:0048481,GO:0009507,GO:0005524,GO:0003729	lysine-tRNA ligase activity:cytoplasm:tRNA binding:lysyl-tRNA aminoacylation:cytosol:mitochondrion:nucleic acid binding:plant ovule development:chloroplast:ATP binding:mRNA binding	J:Translation, ribosomal structure and biogenesis	COG1190(lysyl-trna synthetase)	PF00152.22,PF01336.27	tRNA synthetases class II (D, K and N):OB-fold nucleic acid binding domain
chr1:1812801:1938655	chr1	1817194	C	G	SNP	C/G	2,12	14	G/G	0,21	21	G	intron_variant	MODIFIER	LOC8080192	gene-LOC8080192	transcript	rna-XM_002466099.2	protein_coding	(10/13)	c.1693-989G>C	--	--	--	--	--	--	XP_002466144.2	lysine--tRNA ligase, chloroplastic/mitochondrial [Sorghum bicolor]	sp|Q9LJE2|SYKM_ARATH	Lysine--tRNA ligase, chloroplastic/mitochondrial OS=Arabidopsis thaliana OX=3702 GN=OVA5 PE=2 SV=1	ko00970	Aminoacyl-tRNA biosynthesis	GO:0004824,GO:0005737,GO:0000049,GO:0006430,GO:0005829,GO:0005739,GO:0003676,GO:0048481,GO:0009507,GO:0005524,GO:0003729	lysine-tRNA ligase activity:cytoplasm:tRNA binding:lysyl-tRNA aminoacylation:cytosol:mitochondrion:nucleic acid binding:plant ovule development:chloroplast:ATP binding:mRNA binding	J:Translation, ribosomal structure and biogenesis	COG1190(lysyl-trna synthetase)	PF00152.22,PF01336.27	tRNA synthetases class II (D, K and N):OB-fold nucleic acid binding domain
chr1:1812801:1938655	chr1	1817587	A	AT	INDEL	A/AT	2,18	20	AT/AT	0,23	23	AT	intron_variant	MODIFIER	LOC8080192	gene-LOC8080192	transcript	rna-XM_002466099.2	protein_coding	(10/13)	c.1692+641_1692+642insA	--	--	--	--	--	--	XP_002466144.2	lysine--tRNA ligase, chloroplastic/mitochondrial [Sorghum bicolor]	sp|Q9LJE2|SYKM_ARATH	Lysine--tRNA ligase, chloroplastic/mitochondrial OS=Arabidopsis thaliana OX=3702 GN=OVA5 PE=2 SV=1	ko00970	Aminoacyl-tRNA biosynthesis	GO:0004824,GO:0005737,GO:0000049,GO:0006430,GO:0005829,GO:0005739,GO:0003676,GO:0048481,GO:0009507,GO:0005524,GO:0003729	lysine-tRNA ligase activity:cytoplasm:tRNA binding:lysyl-tRNA aminoacylation:cytosol:mitochondrion:nucleic acid binding:plant ovule development:chloroplast:ATP binding:mRNA binding	J:Translation, ribosomal structure and biogenesis	COG1190(lysyl-trna synthetase)	PF00152.22,PF01336.27	tRNA synthetases class II (D, K and N):OB-fold nucleic acid binding domain
chr1:1812801:1938655	chr1	1819754	C	T	SNP	C/T	2,20	22	T/T	0,22	22	T	intron_variant	MODIFIER	LOC8080192	gene-LOC8080192	transcript	rna-XM_002466099.2	protein_coding	(6/13)	c.1183-70G>A	--	--	--	--	--	--	XP_002466144.2	lysine--tRNA ligase, chloroplastic/mitochondrial [Sorghum bicolor]	sp|Q9LJE2|SYKM_ARATH	Lysine--tRNA ligase, chloroplastic/mitochondrial OS=Arabidopsis thaliana OX=3702 GN=OVA5 PE=2 SV=1	ko00970	Aminoacyl-tRNA biosynthesis	GO:0004824,GO:0005737,GO:0000049,GO:0006430,GO:0005829,GO:0005739,GO:0003676,GO:0048481,GO:0009507,GO:0005524,GO:0003729	lysine-tRNA ligase activity:cytoplasm:tRNA binding:lysyl-tRNA aminoacylation:cytosol:mitochondrion:nucleic acid binding:plant ovule development:chloroplast:ATP binding:mRNA binding	J:Translation, ribosomal structure and biogenesis	COG1190(lysyl-trna synthetase)	PF00152.22,PF01336.27	tRNA synthetases class II (D, K and N):OB-fold nucleic acid binding domain
chr1:1812801:1938655	chr1	1819763	A	AAT	INDEL	A/AAT	2,22	24	AAT/AAT	0,22	22	AAT	intron_variant	MODIFIER	LOC8080192	gene-LOC8080192	transcript	rna-XM_002466099.2	protein_coding	(6/13)	c.1183-80_1183-79insAT	--	--	--	--	--	--	XP_002466144.2	lysine--tRNA ligase, chloroplastic/mitochondrial [Sorghum bicolor]	sp|Q9LJE2|SYKM_ARATH	Lysine--tRNA ligase, chloroplastic/mitochondrial OS=Arabidopsis thaliana OX=3702 GN=OVA5 PE=2 SV=1	ko00970	Aminoacyl-tRNA biosynthesis	GO:0004824,GO:0005737,GO:0000049,GO:0006430,GO:0005829,GO:0005739,GO:0003676,GO:0048481,GO:0009507,GO:0005524,GO:0003729	lysine-tRNA ligase activity:cytoplasm:tRNA binding:lysyl-tRNA aminoacylation:cytosol:mitochondrion:nucleic acid binding:plant ovule development:chloroplast:ATP binding:mRNA binding	J:Translation, ribosomal structure and biogenesis	COG1190(lysyl-trna synthetase)	PF00152.22,PF01336.27	tRNA synthetases class II (D, K and N):OB-fold nucleic acid binding domain
chr1:1812801:1938655	chr1	1819774	G	T	SNP	G/T	2,23	25	T/T	0,25	25	T	intron_variant	MODIFIER	LOC8080192	gene-LOC8080192	transcript	rna-XM_002466099.2	protein_coding	(6/13)	c.1183-90C>A	--	--	--	--	--	--	XP_002466144.2	lysine--tRNA ligase, chloroplastic/mitochondrial [Sorghum bicolor]	sp|Q9LJE2|SYKM_ARATH	Lysine--tRNA ligase, chloroplastic/mitochondrial OS=Arabidopsis thaliana OX=3702 GN=OVA5 PE=2 SV=1	ko00970	Aminoacyl-tRNA biosynthesis	GO:0004824,GO:0005737,GO:0000049,GO:0006430,GO:0005829,GO:0005739,GO:0003676,GO:0048481,GO:0009507,GO:0005524,GO:0003729	lysine-tRNA ligase activity:cytoplasm:tRNA binding:lysyl-tRNA aminoacylation:cytosol:mitochondrion:nucleic acid binding:plant ovule development:chloroplast:ATP binding:mRNA binding	J:Translation, ribosomal structure and biogenesis	COG1190(lysyl-trna synthetase)	PF00152.22,PF01336.27	tRNA synthetases class II (D, K and N):OB-fold nucleic acid binding domain
chr1:1812801:1938655	chr1	1820524	G	GT	INDEL	G/GT	1,19	20	GT/GT	0,15	15	GT	intron_variant	MODIFIER	LOC8080192	gene-LOC8080192	transcript	rna-XM_002466099.2	protein_coding	(6/13)	c.1182+265_1182+266insA	--	--	--	--	--	--	XP_002466144.2	lysine--tRNA ligase, chloroplastic/mitochondrial [Sorghum bicolor]	sp|Q9LJE2|SYKM_ARATH	Lysine--tRNA ligase, chloroplastic/mitochondrial OS=Arabidopsis thaliana OX=3702 GN=OVA5 PE=2 SV=1	ko00970	Aminoacyl-tRNA biosynthesis	GO:0004824,GO:0005737,GO:0000049,GO:0006430,GO:0005829,GO:0005739,GO:0003676,GO:0048481,GO:0009507,GO:0005524,GO:0003729	lysine-tRNA ligase activity:cytoplasm:tRNA binding:lysyl-tRNA aminoacylation:cytosol:mitochondrion:nucleic acid binding:plant ovule development:chloroplast:ATP binding:mRNA binding	J:Translation, ribosomal structure and biogenesis	COG1190(lysyl-trna synthetase)	PF00152.22,PF01336.27	tRNA synthetases class II (D, K and N):OB-fold nucleic acid binding domain
chr1:1812801:1938655	chr1	1820529	C	T	SNP	C/T	1,19	20	T/T	0,17	17	T	intron_variant	MODIFIER	LOC8080192	gene-LOC8080192	transcript	rna-XM_002466099.2	protein_coding	(6/13)	c.1182+261G>A	--	--	--	--	--	--	XP_002466144.2	lysine--tRNA ligase, chloroplastic/mitochondrial [Sorghum bicolor]	sp|Q9LJE2|SYKM_ARATH	Lysine--tRNA ligase, chloroplastic/mitochondrial OS=Arabidopsis thaliana OX=3702 GN=OVA5 PE=2 SV=1	ko00970	Aminoacyl-tRNA biosynthesis	GO:0004824,GO:0005737,GO:0000049,GO:0006430,GO:0005829,GO:0005739,GO:0003676,GO:0048481,GO:0009507,GO:0005524,GO:0003729	lysine-tRNA ligase activity:cytoplasm:tRNA binding:lysyl-tRNA aminoacylation:cytosol:mitochondrion:nucleic acid binding:plant ovule development:chloroplast:ATP binding:mRNA binding	J:Translation, ribosomal structure and biogenesis	COG1190(lysyl-trna synthetase)	PF00152.22,PF01336.27	tRNA synthetases class II (D, K and N):OB-fold nucleic acid binding domain
chr1:1812801:1938655	chr1	1820546	C	CTTATAAA	INDEL	C/CTTATAAA	1,17	18	CTTATAAA/CTTATAAA	0,20	20	CTTATAAA	intron_variant	MODIFIER	LOC8080192	gene-LOC8080192	transcript	rna-XM_002466099.2	protein_coding	(6/13)	c.1182+243_1182+244insTTTATAA	--	--	--	--	--	--	XP_002466144.2	lysine--tRNA ligase, chloroplastic/mitochondrial [Sorghum bicolor]	sp|Q9LJE2|SYKM_ARATH	Lysine--tRNA ligase, chloroplastic/mitochondrial OS=Arabidopsis thaliana OX=3702 GN=OVA5 PE=2 SV=1	ko00970	Aminoacyl-tRNA biosynthesis	GO:0004824,GO:0005737,GO:0000049,GO:0006430,GO:0005829,GO:0005739,GO:0003676,GO:0048481,GO:0009507,GO:0005524,GO:0003729	lysine-tRNA ligase activity:cytoplasm:tRNA binding:lysyl-tRNA aminoacylation:cytosol:mitochondrion:nucleic acid binding:plant ovule development:chloroplast:ATP binding:mRNA binding	J:Translation, ribosomal structure and biogenesis	COG1190(lysyl-trna synthetase)	PF00152.22,PF01336.27	tRNA synthetases class II (D, K and N):OB-fold nucleic acid binding domain
chr1:1812801:1938655	chr1	1823478	CTCCAA	C	INDEL	C/CTCCAA	2,17	19	C/C	0,27	27	C	5_prime_UTR_variant	MODIFIER	LOC110431038	gene-LOC110431038	transcript	rna-XM_021449568.1	protein_coding	(1/4)	c.-158_-154delATCCA	--	--	--	--	954	INFO_REALIGN_3_PRIME	XP_021305243.1	glycine-rich RNA-binding protein RZ1A-like [Sorghum bicolor]	sp|Q9LIN3|RZ1A_ARATH	Glycine-rich RNA-binding protein RZ1A OS=Arabidopsis thaliana OX=3702 GN=RZ1A PE=1 SV=1	--	--	GO:0003723,GO:0005681,GO:0008270	RNA binding:spliceosomal complex:zinc ion binding	S:Function unknown,S:Function unknown	ENOG41121QZ(Glycine-rich RNA-binding protein):COG0724(Rna-binding protein)	PF00076.24,PF00098.25	RNA recognition motif. (a.k.a. RRM, RBD, or RNP domain):Zinc knuckle
chr1:1812801:1938655	chr1	1823478	CTCCAA	C	INDEL	C/CTCCAA	2,17	19	C/C	0,27	27	C	5_prime_UTR_variant	MODIFIER	LOC110431038	gene-LOC110431038	transcript	rna-XM_021449571.1	protein_coding	(1/4)	c.-158_-154delATCCA	--	--	--	--	954	INFO_REALIGN_3_PRIME	XP_021305243.1	glycine-rich RNA-binding protein RZ1A-like [Sorghum bicolor]	sp|Q9LIN3|RZ1A_ARATH	Glycine-rich RNA-binding protein RZ1A OS=Arabidopsis thaliana OX=3702 GN=RZ1A PE=1 SV=1	--	--	GO:0003723,GO:0005681,GO:0008270	RNA binding:spliceosomal complex:zinc ion binding	S:Function unknown,S:Function unknown	ENOG41121QZ(Glycine-rich RNA-binding protein):COG0724(Rna-binding protein)	PF00076.24,PF00098.25	RNA recognition motif. (a.k.a. RRM, RBD, or RNP domain):Zinc knuckle
chr1:1812801:1938655	chr1	1823478	CTCCAA	C	INDEL	C/CTCCAA	2,17	19	C/C	0,27	27	C	upstream_gene_variant	MODIFIER	LOC8080192	gene-LOC8080192	transcript	rna-XM_002466099.2	protein_coding	--	c.-79_-75delTTGGA	--	--	--	--	60	--	XP_002466144.2	lysine--tRNA ligase, chloroplastic/mitochondrial [Sorghum bicolor]	sp|Q9LJE2|SYKM_ARATH	Lysine--tRNA ligase, chloroplastic/mitochondrial OS=Arabidopsis thaliana OX=3702 GN=OVA5 PE=2 SV=1	ko00970	Aminoacyl-tRNA biosynthesis	GO:0004824,GO:0005737,GO:0000049,GO:0006430,GO:0005829,GO:0005739,GO:0003676,GO:0048481,GO:0009507,GO:0005524,GO:0003729	lysine-tRNA ligase activity:cytoplasm:tRNA binding:lysyl-tRNA aminoacylation:cytosol:mitochondrion:nucleic acid binding:plant ovule development:chloroplast:ATP binding:mRNA binding	J:Translation, ribosomal structure and biogenesis	COG1190(lysyl-trna synthetase)	PF00152.22,PF01336.27	tRNA synthetases class II (D, K and N):OB-fold nucleic acid binding domain
chr1:1812801:1938655	chr1	1823478	CTCCAA	C	INDEL	C/CTCCAA	2,17	19	C/C	0,27	27	C	non_coding_transcript_exon_variant	MODIFIER	LOC110431038	gene-LOC110431038	transcript	rna-XR_002448533.1	pseudogene	(1/4)	n.158_162delATCCA	--	--	--	--	--	INFO_REALIGN_3_PRIME	XP_021305243.1	glycine-rich RNA-binding protein RZ1A-like [Sorghum bicolor]	sp|Q9LIN3|RZ1A_ARATH	Glycine-rich RNA-binding protein RZ1A OS=Arabidopsis thaliana OX=3702 GN=RZ1A PE=1 SV=1	--	--	GO:0003723,GO:0005681,GO:0008270	RNA binding:spliceosomal complex:zinc ion binding	S:Function unknown,S:Function unknown	ENOG41121QZ(Glycine-rich RNA-binding protein):COG0724(Rna-binding protein)	--	--
chr1:1812801:1938655	chr1	1823478	CTCCAA	C	INDEL	C/CTCCAA	2,17	19	C/C	0,27	27	C	non_coding_transcript_exon_variant	MODIFIER	LOC110431038	gene-LOC110431038	transcript	rna-XR_002448534.1	pseudogene	(1/5)	n.108_112delATCCA	--	--	--	--	--	INFO_REALIGN_3_PRIME	XP_021305243.1	glycine-rich RNA-binding protein RZ1A-like [Sorghum bicolor]	sp|Q9LIN3|RZ1A_ARATH	Glycine-rich RNA-binding protein RZ1A OS=Arabidopsis thaliana OX=3702 GN=RZ1A PE=1 SV=1	--	--	GO:0003723,GO:0005681,GO:0008270	RNA binding:spliceosomal complex:zinc ion binding	S:Function unknown,S:Function unknown	ENOG41121QZ(Glycine-rich RNA-binding protein):COG0724(Rna-binding protein)	--	--
chr1:1812801:1938655	chr1	1823541	T	TC	INDEL	T/TC	2,17	19	TC/TC	0,24	24	TC	5_prime_UTR_variant	MODIFIER	LOC110431038	gene-LOC110431038	transcript	rna-XM_021449568.1	protein_coding	(1/4)	c.-107dupC	--	--	--	--	906	INFO_REALIGN_3_PRIME	XP_021305243.1	glycine-rich RNA-binding protein RZ1A-like [Sorghum bicolor]	sp|Q9LIN3|RZ1A_ARATH	Glycine-rich RNA-binding protein RZ1A OS=Arabidopsis thaliana OX=3702 GN=RZ1A PE=1 SV=1	--	--	GO:0003723,GO:0005681,GO:0008270	RNA binding:spliceosomal complex:zinc ion binding	S:Function unknown,S:Function unknown	ENOG41121QZ(Glycine-rich RNA-binding protein):COG0724(Rna-binding protein)	PF00076.24,PF00098.25	RNA recognition motif. (a.k.a. RRM, RBD, or RNP domain):Zinc knuckle
chr1:1812801:1938655	chr1	1823541	T	TC	INDEL	T/TC	2,17	19	TC/TC	0,24	24	TC	5_prime_UTR_variant	MODIFIER	LOC110431038	gene-LOC110431038	transcript	rna-XM_021449571.1	protein_coding	(1/4)	c.-107dupC	--	--	--	--	906	INFO_REALIGN_3_PRIME	XP_021305243.1	glycine-rich RNA-binding protein RZ1A-like [Sorghum bicolor]	sp|Q9LIN3|RZ1A_ARATH	Glycine-rich RNA-binding protein RZ1A OS=Arabidopsis thaliana OX=3702 GN=RZ1A PE=1 SV=1	--	--	GO:0003723,GO:0005681,GO:0008270	RNA binding:spliceosomal complex:zinc ion binding	S:Function unknown,S:Function unknown	ENOG41121QZ(Glycine-rich RNA-binding protein):COG0724(Rna-binding protein)	PF00076.24,PF00098.25	RNA recognition motif. (a.k.a. RRM, RBD, or RNP domain):Zinc knuckle
chr1:1812801:1938655	chr1	1823541	T	TC	INDEL	T/TC	2,17	19	TC/TC	0,24	24	TC	upstream_gene_variant	MODIFIER	LOC8080192	gene-LOC8080192	transcript	rna-XM_002466099.2	protein_coding	--	c.-138dupG	--	--	--	--	123	--	XP_002466144.2	lysine--tRNA ligase, chloroplastic/mitochondrial [Sorghum bicolor]	sp|Q9LJE2|SYKM_ARATH	Lysine--tRNA ligase, chloroplastic/mitochondrial OS=Arabidopsis thaliana OX=3702 GN=OVA5 PE=2 SV=1	ko00970	Aminoacyl-tRNA biosynthesis	GO:0004824,GO:0005737,GO:0000049,GO:0006430,GO:0005829,GO:0005739,GO:0003676,GO:0048481,GO:0009507,GO:0005524,GO:0003729	lysine-tRNA ligase activity:cytoplasm:tRNA binding:lysyl-tRNA aminoacylation:cytosol:mitochondrion:nucleic acid binding:plant ovule development:chloroplast:ATP binding:mRNA binding	J:Translation, ribosomal structure and biogenesis	COG1190(lysyl-trna synthetase)	PF00152.22,PF01336.27	tRNA synthetases class II (D, K and N):OB-fold nucleic acid binding domain
chr1:1812801:1938655	chr1	1823541	T	TC	INDEL	T/TC	2,17	19	TC/TC	0,24	24	TC	non_coding_transcript_exon_variant	MODIFIER	LOC110431038	gene-LOC110431038	transcript	rna-XR_002448533.1	pseudogene	(1/4)	n.209dupC	--	--	--	--	--	INFO_REALIGN_3_PRIME	XP_021305243.1	glycine-rich RNA-binding protein RZ1A-like [Sorghum bicolor]	sp|Q9LIN3|RZ1A_ARATH	Glycine-rich RNA-binding protein RZ1A OS=Arabidopsis thaliana OX=3702 GN=RZ1A PE=1 SV=1	--	--	GO:0003723,GO:0005681,GO:0008270	RNA binding:spliceosomal complex:zinc ion binding	S:Function unknown,S:Function unknown	ENOG41121QZ(Glycine-rich RNA-binding protein):COG0724(Rna-binding protein)	--	--
chr1:1812801:1938655	chr1	1823541	T	TC	INDEL	T/TC	2,17	19	TC/TC	0,24	24	TC	non_coding_transcript_exon_variant	MODIFIER	LOC110431038	gene-LOC110431038	transcript	rna-XR_002448534.1	pseudogene	(1/5)	n.159dupC	--	--	--	--	--	INFO_REALIGN_3_PRIME	XP_021305243.1	glycine-rich RNA-binding protein RZ1A-like [Sorghum bicolor]	sp|Q9LIN3|RZ1A_ARATH	Glycine-rich RNA-binding protein RZ1A OS=Arabidopsis thaliana OX=3702 GN=RZ1A PE=1 SV=1	--	--	GO:0003723,GO:0005681,GO:0008270	RNA binding:spliceosomal complex:zinc ion binding	S:Function unknown,S:Function unknown	ENOG41121QZ(Glycine-rich RNA-binding protein):COG0724(Rna-binding protein)	--	--
chr1:1812801:1938655	chr1	1826990	GACAGACAT	G	INDEL	G/GACAGACAT	2,22	24	G/G	0,27	27	G	3_prime_UTR_variant	MODIFIER	LOC110431038	gene-LOC110431038	transcript	rna-XM_021449571.1	protein_coding	(4/4)	c.*84_*91delACAGACAT	--	--	--	--	1519	--	XP_021305243.1	glycine-rich RNA-binding protein RZ1A-like [Sorghum bicolor]	sp|Q9LIN3|RZ1A_ARATH	Glycine-rich RNA-binding protein RZ1A OS=Arabidopsis thaliana OX=3702 GN=RZ1A PE=1 SV=1	--	--	GO:0003723,GO:0005681,GO:0008270	RNA binding:spliceosomal complex:zinc ion binding	S:Function unknown,S:Function unknown	ENOG41121QZ(Glycine-rich RNA-binding protein):COG0724(Rna-binding protein)	PF00076.24,PF00098.25	RNA recognition motif. (a.k.a. RRM, RBD, or RNP domain):Zinc knuckle
chr1:1812801:1938655	chr1	1826990	GACAGACAT	G	INDEL	G/GACAGACAT	2,22	24	G/G	0,27	27	G	downstream_gene_variant	MODIFIER	LOC110431038	gene-LOC110431038	transcript	rna-XM_021449568.1	protein_coding	--	c.*995_*1002delACAGACAT	--	--	--	--	284	--	XP_021305243.1	glycine-rich RNA-binding protein RZ1A-like [Sorghum bicolor]	sp|Q9LIN3|RZ1A_ARATH	Glycine-rich RNA-binding protein RZ1A OS=Arabidopsis thaliana OX=3702 GN=RZ1A PE=1 SV=1	--	--	GO:0003723,GO:0005681,GO:0008270	RNA binding:spliceosomal complex:zinc ion binding	S:Function unknown,S:Function unknown	ENOG41121QZ(Glycine-rich RNA-binding protein):COG0724(Rna-binding protein)	PF00076.24,PF00098.25	RNA recognition motif. (a.k.a. RRM, RBD, or RNP domain):Zinc knuckle
chr1:1812801:1938655	chr1	1826990	GACAGACAT	G	INDEL	G/GACAGACAT	2,22	24	G/G	0,27	27	G	downstream_gene_variant	MODIFIER	LOC8080193	gene-LOC8080193	transcript	rna-XM_002466100.2	protein_coding	--	c.*140_*147delATGTCTGT	--	--	--	--	147	--	XP_002466145.1	abscisic acid 8'-hydroxylase 3 [Sorghum bicolor]	sp|Q9FH76|ABAH3_ARATH	Abscisic acid 8'-hydroxylase 3 OS=Arabidopsis thaliana OX=3702 GN=CYP707A3 PE=1 SV=1	--	--	GO:0004497,GO:0010268,GO:0020037,GO:0016132,GO:0016021,GO:0016705,GO:0016125,GO:0005506,GO:0007275,GO:0016491	monooxygenase activity:brassinosteroid homeostasis:heme binding:brassinosteroid biosynthetic process:integral component of membrane:oxidoreductase activity, acting on paired donors, with incorporation or reduction of molecular oxygen:sterol metabolic process:iron ion binding:multicellular organism development:oxidoreductase activity	Q:Secondary metabolites biosynthesis, transport and catabolism	COG2124(Cytochrome p450)	PF00067.24	Cytochrome P450
chr1:1812801:1938655	chr1	1826990	GACAGACAT	G	INDEL	G/GACAGACAT	2,22	24	G/G	0,27	27	G	downstream_gene_variant	MODIFIER	LOC110431038	gene-LOC110431038	transcript	rna-XR_002448533.1	pseudogene	--	n.*305_*312delACAGACAT	--	--	--	--	305	--	XP_021305243.1	glycine-rich RNA-binding protein RZ1A-like [Sorghum bicolor]	sp|Q9LIN3|RZ1A_ARATH	Glycine-rich RNA-binding protein RZ1A OS=Arabidopsis thaliana OX=3702 GN=RZ1A PE=1 SV=1	--	--	GO:0003723,GO:0005681,GO:0008270	RNA binding:spliceosomal complex:zinc ion binding	S:Function unknown,S:Function unknown	ENOG41121QZ(Glycine-rich RNA-binding protein):COG0724(Rna-binding protein)	--	--
chr1:1812801:1938655	chr1	1826990	GACAGACAT	G	INDEL	G/GACAGACAT	2,22	24	G/G	0,27	27	G	downstream_gene_variant	MODIFIER	LOC110431038	gene-LOC110431038	transcript	rna-XR_002448534.1	pseudogene	--	n.*284_*291delACAGACAT	--	--	--	--	284	--	XP_021305243.1	glycine-rich RNA-binding protein RZ1A-like [Sorghum bicolor]	sp|Q9LIN3|RZ1A_ARATH	Glycine-rich RNA-binding protein RZ1A OS=Arabidopsis thaliana OX=3702 GN=RZ1A PE=1 SV=1	--	--	GO:0003723,GO:0005681,GO:0008270	RNA binding:spliceosomal complex:zinc ion binding	S:Function unknown,S:Function unknown	ENOG41121QZ(Glycine-rich RNA-binding protein):COG0724(Rna-binding protein)	--	--
chr1:1812801:1938655	chr1	1850032	C	CCGTTGGAGGATTGGAGAG	INDEL	C/CCGTTGGAGGATTGGAGAG	3,27	30	CCGTTGGAGGATTGGAGAG/CCGTTGGAGGATTGGAGAG	0,30	30	CCGTTGGAGGATTGGAGAG	upstream_gene_variant	MODIFIER	LOC8080195	gene-LOC8080195	transcript	rna-XM_002463522.2	protein_coding	--	c.-933_-932insCGTTGGAGGATTGGAGAG	--	--	--	--	636	--	XP_002463567.1	acyl-CoA-binding domain-containing protein 4 [Sorghum bicolor]	sp|Q75LJ4|ACBP6_ORYSJ	Acyl-CoA-binding domain-containing protein 6 OS=Oryza sativa subsp. japonica OX=39947 GN=ACBP6 PE=2 SV=1	--	--	GO:0005829,GO:0008289,GO:0000062,GO:0006869	cytosol:lipid binding:fatty-acyl-CoA binding:lipid transport	S:Function unknown	ENOG410Y5WM(Kelch domain containing)	PF13964.8,PF13415.8,PF13418.8,PF01344.27,PF13854.8,PF07646.17,PF00887.21	Kelch motif:Galactose oxidase, central domain:Galactose oxidase, central domain:Kelch motif:Kelch motif:Kelch motif:Acyl CoA binding protein
chr1:1812801:1938655	chr1	1850032	C	CCGTTGGAGGATTGGAGAG	INDEL	C/CCGTTGGAGGATTGGAGAG	3,27	30	CCGTTGGAGGATTGGAGAG/CCGTTGGAGGATTGGAGAG	0,30	30	CCGTTGGAGGATTGGAGAG	intron_variant	MODIFIER	LOC110431986	gene-LOC110431986	transcript	rna-XM_021451879.1	protein_coding	(2/16)	c.187+12_187+13insCTCTCCAATCCTCCAACG	--	--	--	--	--	--	XP_021307554.1	host cell factor [Sorghum bicolor]	sp|Q10AZ7|GPA3_ORYSJ	Protein GLUTELIN PRECURSOR ACCUMULATION 3 OS=Oryza sativa subsp. japonica OX=39947 GN=GPA3 PE=1 SV=1	--	--	GO:0000326,GO:0006886,GO:0005802	protein storage vacuole:intracellular protein transport:trans-Golgi network	S:Function unknown	ENOG410Y5WM(Kelch domain containing)	PF13415.8,PF13418.8,PF01344.27,PF13964.8,PF13854.8,PF07646.17	Galactose oxidase, central domain:Galactose oxidase, central domain:Kelch motif:Kelch motif:Kelch motif:Kelch motif
chr1:1812801:1938655	chr1	1850032	C	CCGTTGGAGGATTGGAGAG	INDEL	C/CCGTTGGAGGATTGGAGAG	3,27	30	CCGTTGGAGGATTGGAGAG/CCGTTGGAGGATTGGAGAG	0,30	30	CCGTTGGAGGATTGGAGAG	intron_variant	MODIFIER	LOC110431986	gene-LOC110431986	transcript	rna-XM_021451880.1	protein_coding	(2/16)	c.187+12_187+13insCTCTCCAATCCTCCAACG	--	--	--	--	--	--	XP_021307554.1	host cell factor [Sorghum bicolor]	sp|Q10AZ7|GPA3_ORYSJ	Protein GLUTELIN PRECURSOR ACCUMULATION 3 OS=Oryza sativa subsp. japonica OX=39947 GN=GPA3 PE=1 SV=1	--	--	GO:0000326,GO:0006886,GO:0005802	protein storage vacuole:intracellular protein transport:trans-Golgi network	S:Function unknown	ENOG410Y5WM(Kelch domain containing)	PF13415.8,PF13418.8,PF01344.27,PF13964.8,PF13854.8,PF07646.17	Galactose oxidase, central domain:Galactose oxidase, central domain:Kelch motif:Kelch motif:Kelch motif:Kelch motif
chr1:1812801:1938655	chr1	1852004	G	A	SNP	A/G	13,6	19	G/G	21,0	21	A	missense_variant&splice_region_variant	MODERATE	LOC8080195	gene-LOC8080195	transcript	rna-XM_002463522.2	protein_coding	(4/18)	c.283G>A	p.Glu95Lys	579/2460	283/1980	95/659	--	--	XP_002463567.1	acyl-CoA-binding domain-containing protein 4 [Sorghum bicolor]	sp|Q75LJ4|ACBP6_ORYSJ	Acyl-CoA-binding domain-containing protein 6 OS=Oryza sativa subsp. japonica OX=39947 GN=ACBP6 PE=2 SV=1	--	--	GO:0005829,GO:0008289,GO:0000062,GO:0006869	cytosol:lipid binding:fatty-acyl-CoA binding:lipid transport	S:Function unknown	ENOG410Y5WM(Kelch domain containing)	PF13964.8,PF13415.8,PF13418.8,PF01344.27,PF13854.8,PF07646.17,PF00887.21	Kelch motif:Galactose oxidase, central domain:Galactose oxidase, central domain:Kelch motif:Kelch motif:Kelch motif:Acyl CoA binding protein
chr1:1812801:1938655	chr1	1852004	G	A	SNP	A/G	13,6	19	G/G	21,0	21	A	upstream_gene_variant	MODIFIER	LOC110431986	gene-LOC110431986	transcript	rna-XM_021451879.1	protein_coding	--	c.-1666C>T	--	--	--	--	1420	--	XP_021307554.1	host cell factor [Sorghum bicolor]	sp|Q10AZ7|GPA3_ORYSJ	Protein GLUTELIN PRECURSOR ACCUMULATION 3 OS=Oryza sativa subsp. japonica OX=39947 GN=GPA3 PE=1 SV=1	--	--	GO:0000326,GO:0006886,GO:0005802	protein storage vacuole:intracellular protein transport:trans-Golgi network	S:Function unknown	ENOG410Y5WM(Kelch domain containing)	PF13415.8,PF13418.8,PF01344.27,PF13964.8,PF13854.8,PF07646.17	Galactose oxidase, central domain:Galactose oxidase, central domain:Kelch motif:Kelch motif:Kelch motif:Kelch motif
chr1:1812801:1938655	chr1	1852004	G	A	SNP	A/G	13,6	19	G/G	21,0	21	A	upstream_gene_variant	MODIFIER	LOC110431986	gene-LOC110431986	transcript	rna-XM_021451880.1	protein_coding	--	c.-1666C>T	--	--	--	--	1420	--	XP_021307554.1	host cell factor [Sorghum bicolor]	sp|Q10AZ7|GPA3_ORYSJ	Protein GLUTELIN PRECURSOR ACCUMULATION 3 OS=Oryza sativa subsp. japonica OX=39947 GN=GPA3 PE=1 SV=1	--	--	GO:0000326,GO:0006886,GO:0005802	protein storage vacuole:intracellular protein transport:trans-Golgi network	S:Function unknown	ENOG410Y5WM(Kelch domain containing)	PF13415.8,PF13418.8,PF01344.27,PF13964.8,PF13854.8,PF07646.17	Galactose oxidase, central domain:Galactose oxidase, central domain:Kelch motif:Kelch motif:Kelch motif:Kelch motif
chr1:1812801:1938655	chr1	1852181	G	GT	INDEL	G/GT	6,18	24	GT/GT	0,19	19	GT	upstream_gene_variant	MODIFIER	LOC110431986	gene-LOC110431986	transcript	rna-XM_021451879.1	protein_coding	--	c.-1844_-1843insA	--	--	--	--	1598	--	XP_021307554.1	host cell factor [Sorghum bicolor]	sp|Q10AZ7|GPA3_ORYSJ	Protein GLUTELIN PRECURSOR ACCUMULATION 3 OS=Oryza sativa subsp. japonica OX=39947 GN=GPA3 PE=1 SV=1	--	--	GO:0000326,GO:0006886,GO:0005802	protein storage vacuole:intracellular protein transport:trans-Golgi network	S:Function unknown	ENOG410Y5WM(Kelch domain containing)	PF13415.8,PF13418.8,PF01344.27,PF13964.8,PF13854.8,PF07646.17	Galactose oxidase, central domain:Galactose oxidase, central domain:Kelch motif:Kelch motif:Kelch motif:Kelch motif
chr1:1812801:1938655	chr1	1852181	G	GT	INDEL	G/GT	6,18	24	GT/GT	0,19	19	GT	upstream_gene_variant	MODIFIER	LOC110431986	gene-LOC110431986	transcript	rna-XM_021451880.1	protein_coding	--	c.-1844_-1843insA	--	--	--	--	1598	--	XP_021307554.1	host cell factor [Sorghum bicolor]	sp|Q10AZ7|GPA3_ORYSJ	Protein GLUTELIN PRECURSOR ACCUMULATION 3 OS=Oryza sativa subsp. japonica OX=39947 GN=GPA3 PE=1 SV=1	--	--	GO:0000326,GO:0006886,GO:0005802	protein storage vacuole:intracellular protein transport:trans-Golgi network	S:Function unknown	ENOG410Y5WM(Kelch domain containing)	PF13415.8,PF13418.8,PF01344.27,PF13964.8,PF13854.8,PF07646.17	Galactose oxidase, central domain:Galactose oxidase, central domain:Kelch motif:Kelch motif:Kelch motif:Kelch motif
chr1:1812801:1938655	chr1	1852181	G	GT	INDEL	G/GT	6,18	24	GT/GT	0,19	19	GT	intron_variant	MODIFIER	LOC8080195	gene-LOC8080195	transcript	rna-XM_002463522.2	protein_coding	(4/17)	c.355-56_355-55insT	--	--	--	--	--	--	XP_002463567.1	acyl-CoA-binding domain-containing protein 4 [Sorghum bicolor]	sp|Q75LJ4|ACBP6_ORYSJ	Acyl-CoA-binding domain-containing protein 6 OS=Oryza sativa subsp. japonica OX=39947 GN=ACBP6 PE=2 SV=1	--	--	GO:0005829,GO:0008289,GO:0000062,GO:0006869	cytosol:lipid binding:fatty-acyl-CoA binding:lipid transport	S:Function unknown	ENOG410Y5WM(Kelch domain containing)	PF13964.8,PF13415.8,PF13418.8,PF01344.27,PF13854.8,PF07646.17,PF00887.21	Kelch motif:Galactose oxidase, central domain:Galactose oxidase, central domain:Kelch motif:Kelch motif:Kelch motif:Acyl CoA binding protein
chr1:1812801:1938655	chr1	1863111	G	A	SNP	A/G	2,15	17	A/A	0,24	24	A	intergenic_region	MODIFIER	LOC110431987-LOC110431625	gene-LOC110431987-gene-LOC110431625	intergenic_region	gene-LOC110431987-gene-LOC110431625	--	--	n.1863111G>A	--	--	--	--	--	--	--	--	--	--	--	--	--	--	--	--	--	--
chr1:1812801:1938655	chr1	1863112	G	A	SNP	A/G	2,15	17	A/A	0,24	24	A	intergenic_region	MODIFIER	LOC110431987-LOC110431625	gene-LOC110431987-gene-LOC110431625	intergenic_region	gene-LOC110431987-gene-LOC110431625	--	--	n.1863112G>A	--	--	--	--	--	--	--	--	--	--	--	--	--	--	--	--	--	--
chr1:1812801:1938655	chr1	1863132	C	A	SNP	A/C	3,15	18	A/A	0,22	22	A	intergenic_region	MODIFIER	LOC110431987-LOC110431625	gene-LOC110431987-gene-LOC110431625	intergenic_region	gene-LOC110431987-gene-LOC110431625	--	--	n.1863132C>A	--	--	--	--	--	--	--	--	--	--	--	--	--	--	--	--	--	--
chr1:1812801:1938655	chr1	1863135	A	AAG	INDEL	A/AAG	2,17	20	AAG/AAG	0,23	23	AAG	intergenic_region	MODIFIER	LOC110431987-LOC110431625	gene-LOC110431987-gene-LOC110431625	intergenic_region	gene-LOC110431987-gene-LOC110431625	--	--	n.1863135_1863136insAG	--	--	--	--	--	--	--	--	--	--	--	--	--	--	--	--	--	--
chr1:1812801:1938655	chr1	1863139	G	GAAAGAA	INDEL	G/GAAAGAA	1,15	17	GAAAGAA/GAAAGAA	0,21	21	GAAAGAA	intergenic_region	MODIFIER	LOC110431987-LOC110431625	gene-LOC110431987-gene-LOC110431625	intergenic_region	gene-LOC110431987-gene-LOC110431625	--	--	n.1863139_1863140insAAAGAA	--	--	--	--	--	--	--	--	--	--	--	--	--	--	--	--	--	--
chr1:1812801:1938655	chr1	1863600	T	TA	INDEL	T/TA	3,17	20	TA/TA	0,17	17	TA	intergenic_region	MODIFIER	LOC110431987-LOC110431625	gene-LOC110431987-gene-LOC110431625	intergenic_region	gene-LOC110431987-gene-LOC110431625	--	--	n.1863600_1863601insA	--	--	--	--	--	--	--	--	--	--	--	--	--	--	--	--	--	--
chr1:1812801:1938655	chr1	1871289	G	A	SNP	A/G	16,7	23	G/G	31,0	31	A	synonymous_variant	LOW	LOC8079666	gene-LOC8079666	transcript	rna-XM_021446928.1	protein_coding	(1/2)	c.996C>T	p.Ser332Ser	1316/4169	996/3501	332/1166	--	--	XP_021302603.1	translocase of chloroplast 159, chloroplastic isoform X1 [Sorghum bicolor]	sp|O81283|TC159_ARATH	Translocase of chloroplast 159, chloroplastic OS=Arabidopsis thaliana OX=3702 GN=TOC159 PE=1 SV=1	--	--	GO:0016021,GO:0003924,GO:0009707,GO:0045036,GO:0005525	integral component of membrane:GTPase activity:chloroplast outer membrane:protein targeting to chloroplast:GTP binding	S:Function unknown	ENOG410XR0M(Translocase of chloroplast)	PF11886.10,PF04548.18,PF01926.25,PF00735.20,PF03193.18	Translocase of chloroplast 159/132, membrane anchor domain:AIG1 family:50S ribosome-binding GTPase:Septin:RsgA GTPase
chr1:1812801:1938655	chr1	1871289	G	A	SNP	A/G	16,7	23	G/G	31,0	31	A	synonymous_variant	LOW	LOC8079666	gene-LOC8079666	transcript	rna-XM_002466102.2	protein_coding	(2/3)	c.900C>T	p.Ser300Ser	1220/4073	900/3405	300/1134	--	--	XP_002466147.1	translocase of chloroplast 159, chloroplastic isoform X2 [Sorghum bicolor]	sp|O81283|TC159_ARATH	Translocase of chloroplast 159, chloroplastic OS=Arabidopsis thaliana OX=3702 GN=TOC159 PE=1 SV=1	--	--	GO:0016021,GO:0003924,GO:0009707,GO:0045036,GO:0005525	integral component of membrane:GTPase activity:chloroplast outer membrane:protein targeting to chloroplast:GTP binding	S:Function unknown	ENOG410XR0M(Translocase of chloroplast)	PF11886.10,PF04548.18,PF01926.25,PF00735.20,PF03193.18	Translocase of chloroplast 159/132, membrane anchor domain:AIG1 family:50S ribosome-binding GTPase:Septin:RsgA GTPase
chr1:1812801:1938655	chr1	1872791	TG	T	INDEL	T/TG	2,15	17	T/T	0,18	18	T	upstream_gene_variant	MODIFIER	LOC8079666	gene-LOC8079666	transcript	rna-XM_021446928.1	protein_coding	--	c.-508delC	--	--	--	--	188	--	XP_021302603.1	translocase of chloroplast 159, chloroplastic isoform X1 [Sorghum bicolor]	sp|O81283|TC159_ARATH	Translocase of chloroplast 159, chloroplastic OS=Arabidopsis thaliana OX=3702 GN=TOC159 PE=1 SV=1	--	--	GO:0016021,GO:0003924,GO:0009707,GO:0045036,GO:0005525	integral component of membrane:GTPase activity:chloroplast outer membrane:protein targeting to chloroplast:GTP binding	S:Function unknown	ENOG410XR0M(Translocase of chloroplast)	PF11886.10,PF04548.18,PF01926.25,PF00735.20,PF03193.18	Translocase of chloroplast 159/132, membrane anchor domain:AIG1 family:50S ribosome-binding GTPase:Septin:RsgA GTPase
chr1:1812801:1938655	chr1	1872791	TG	T	INDEL	T/TG	2,15	17	T/T	0,18	18	T	upstream_gene_variant	MODIFIER	LOC8079666	gene-LOC8079666	transcript	rna-XM_002466102.2	protein_coding	--	c.-508delC	--	--	--	--	188	--	XP_002466147.1	translocase of chloroplast 159, chloroplastic isoform X2 [Sorghum bicolor]	sp|O81283|TC159_ARATH	Translocase of chloroplast 159, chloroplastic OS=Arabidopsis thaliana OX=3702 GN=TOC159 PE=1 SV=1	--	--	GO:0016021,GO:0003924,GO:0009707,GO:0045036,GO:0005525	integral component of membrane:GTPase activity:chloroplast outer membrane:protein targeting to chloroplast:GTP binding	S:Function unknown	ENOG410XR0M(Translocase of chloroplast)	PF11886.10,PF04548.18,PF01926.25,PF00735.20,PF03193.18	Translocase of chloroplast 159/132, membrane anchor domain:AIG1 family:50S ribosome-binding GTPase:Septin:RsgA GTPase
chr1:1812801:1938655	chr1	1872791	TG	T	INDEL	T/TG	2,15	17	T/T	0,18	18	T	downstream_gene_variant	MODIFIER	LOC8080196	gene-LOC8080196	transcript	rna-XM_002466103.2	protein_coding	--	c.*1576delC	--	--	--	--	1246	--	XP_002466148.1	uncharacterized protein LOC8080196 [Sorghum bicolor]	--	--	--	--	--	--	S:Function unknown	ENOG410Z5UU(-)	PF14309.8,PF14383.8	Domain of unknown function (DUF4378):DUF761-associated sequence motif
chr1:1812801:1938655	chr1	1872791	TG	T	INDEL	T/TG	2,15	17	T/T	0,18	18	T	intergenic_region	MODIFIER	LOC8079666-LOC8080196	gene-LOC8079666-gene-LOC8080196	intergenic_region	gene-LOC8079666-gene-LOC8080196	--	--	n.1872792delG	--	--	--	--	--	--	--	--	--	--	--	--	--	--	--	--	--	--
chr1:1812801:1938655	chr1	1872793	G	T	SNP	G/T	2,15	17	T/T	0,18	18	T	upstream_gene_variant	MODIFIER	LOC8079666	gene-LOC8079666	transcript	rna-XM_021446928.1	protein_coding	--	c.-509C>A	--	--	--	--	189	--	XP_021302603.1	translocase of chloroplast 159, chloroplastic isoform X1 [Sorghum bicolor]	sp|O81283|TC159_ARATH	Translocase of chloroplast 159, chloroplastic OS=Arabidopsis thaliana OX=3702 GN=TOC159 PE=1 SV=1	--	--	GO:0016021,GO:0003924,GO:0009707,GO:0045036,GO:0005525	integral component of membrane:GTPase activity:chloroplast outer membrane:protein targeting to chloroplast:GTP binding	S:Function unknown	ENOG410XR0M(Translocase of chloroplast)	PF11886.10,PF04548.18,PF01926.25,PF00735.20,PF03193.18	Translocase of chloroplast 159/132, membrane anchor domain:AIG1 family:50S ribosome-binding GTPase:Septin:RsgA GTPase
chr1:1812801:1938655	chr1	1872793	G	T	SNP	G/T	2,15	17	T/T	0,18	18	T	upstream_gene_variant	MODIFIER	LOC8079666	gene-LOC8079666	transcript	rna-XM_002466102.2	protein_coding	--	c.-509C>A	--	--	--	--	189	--	XP_002466147.1	translocase of chloroplast 159, chloroplastic isoform X2 [Sorghum bicolor]	sp|O81283|TC159_ARATH	Translocase of chloroplast 159, chloroplastic OS=Arabidopsis thaliana OX=3702 GN=TOC159 PE=1 SV=1	--	--	GO:0016021,GO:0003924,GO:0009707,GO:0045036,GO:0005525	integral component of membrane:GTPase activity:chloroplast outer membrane:protein targeting to chloroplast:GTP binding	S:Function unknown	ENOG410XR0M(Translocase of chloroplast)	PF11886.10,PF04548.18,PF01926.25,PF00735.20,PF03193.18	Translocase of chloroplast 159/132, membrane anchor domain:AIG1 family:50S ribosome-binding GTPase:Septin:RsgA GTPase
chr1:1812801:1938655	chr1	1872793	G	T	SNP	G/T	2,15	17	T/T	0,18	18	T	downstream_gene_variant	MODIFIER	LOC8080196	gene-LOC8080196	transcript	rna-XM_002466103.2	protein_coding	--	c.*1575C>A	--	--	--	--	1245	--	XP_002466148.1	uncharacterized protein LOC8080196 [Sorghum bicolor]	--	--	--	--	--	--	S:Function unknown	ENOG410Z5UU(-)	PF14309.8,PF14383.8	Domain of unknown function (DUF4378):DUF761-associated sequence motif
chr1:1812801:1938655	chr1	1872793	G	T	SNP	G/T	2,15	17	T/T	0,18	18	T	intergenic_region	MODIFIER	LOC8079666-LOC8080196	gene-LOC8079666-gene-LOC8080196	intergenic_region	gene-LOC8079666-gene-LOC8080196	--	--	n.1872793G>T	--	--	--	--	--	--	--	--	--	--	--	--	--	--	--	--	--	--
chr1:1812801:1938655	chr1	1880653	GCA	G	INDEL	G/GCA	1,15	16	G/G	0,21	21	G	upstream_gene_variant	MODIFIER	LOC8080196	gene-LOC8080196	transcript	rna-XM_002466103.2	protein_coding	--	c.-2246_-2245delTG	--	--	--	--	1828	--	XP_002466148.1	uncharacterized protein LOC8080196 [Sorghum bicolor]	--	--	--	--	--	--	S:Function unknown	ENOG410Z5UU(-)	PF14309.8,PF14383.8	Domain of unknown function (DUF4378):DUF761-associated sequence motif
chr1:1812801:1938655	chr1	1880653	GCA	G	INDEL	G/GCA	1,15	16	G/G	0,21	21	G	intergenic_region	MODIFIER	LOC8080196-LOC8080197	gene-LOC8080196-gene-LOC8080197	intergenic_region	gene-LOC8080196-gene-LOC8080197	--	--	n.1880654_1880655delCA	--	--	--	--	--	--	--	--	--	--	--	--	--	--	--	--	--	--
chr1:1812801:1938655	chr1	1880669	C	T	SNP	C/T	1,16	17	T/T	0,24	24	T	upstream_gene_variant	MODIFIER	LOC8080196	gene-LOC8080196	transcript	rna-XM_002466103.2	protein_coding	--	c.-2260G>A	--	--	--	--	1843	--	XP_002466148.1	uncharacterized protein LOC8080196 [Sorghum bicolor]	--	--	--	--	--	--	S:Function unknown	ENOG410Z5UU(-)	PF14309.8,PF14383.8	Domain of unknown function (DUF4378):DUF761-associated sequence motif
chr1:1812801:1938655	chr1	1880669	C	T	SNP	C/T	1,16	17	T/T	0,24	24	T	intergenic_region	MODIFIER	LOC8080196-LOC8080197	gene-LOC8080196-gene-LOC8080197	intergenic_region	gene-LOC8080196-gene-LOC8080197	--	--	n.1880669C>T	--	--	--	--	--	--	--	--	--	--	--	--	--	--	--	--	--	--
chr1:1812801:1938655	chr1	1882580	G	GTATA	INDEL	G/GTATA	1,10	11	GTATA/GTATA	0,21	21	GTATA	downstream_gene_variant	MODIFIER	LOC8080197	gene-LOC8080197	transcript	rna-XM_002466104.2	protein_coding	--	c.*1819_*1820insTATA	--	--	--	--	964	--	XP_002466149.1	protein YIF1B-B isoform X1 [Sorghum bicolor]	sp|Q4FZQ0|YF1BB_XENLA	Protein YIF1B-B OS=Xenopus laevis OX=8355 GN=yif1b-b PE=2 SV=1	--	--	GO:0005794,GO:0006888,GO:0005793,GO:0016021,GO:0005789,GO:0030173,GO:0015031,GO:0030134	Golgi apparatus:ER to Golgi vesicle-mediated transport:endoplasmic reticulum-Golgi intermediate compartment:integral component of membrane:endoplasmic reticulum membrane:integral component of Golgi membrane:protein transport:ER to Golgi transport vesicle	S:Function unknown	COG5197(yip1 interacting factor homolog)	PF03878.17	YIF1
chr1:1812801:1938655	chr1	1882580	G	GTATA	INDEL	G/GTATA	1,10	11	GTATA/GTATA	0,21	21	GTATA	downstream_gene_variant	MODIFIER	LOC8080197	gene-LOC8080197	transcript	rna-XM_021448126.1	protein_coding	--	c.*1547_*1548insTATA	--	--	--	--	936	--	XP_002466149.1	protein YIF1B-B isoform X1 [Sorghum bicolor]	sp|Q4FZQ0|YF1BB_XENLA	Protein YIF1B-B OS=Xenopus laevis OX=8355 GN=yif1b-b PE=2 SV=1	--	--	GO:0005794,GO:0006888,GO:0005793,GO:0016021,GO:0005789,GO:0030173,GO:0015031,GO:0030134	Golgi apparatus:ER to Golgi vesicle-mediated transport:endoplasmic reticulum-Golgi intermediate compartment:integral component of membrane:endoplasmic reticulum membrane:integral component of Golgi membrane:protein transport:ER to Golgi transport vesicle	S:Function unknown	COG5197(yip1 interacting factor homolog)	PF03878.17	YIF1
chr1:1812801:1938655	chr1	1882580	G	GTATA	INDEL	G/GTATA	1,10	11	GTATA/GTATA	0,21	21	GTATA	downstream_gene_variant	MODIFIER	LOC8080197	gene-LOC8080197	transcript	rna-XM_021448131.1	protein_coding	--	c.*1312_*1313insTATA	--	--	--	--	936	--	XP_002466149.1	protein YIF1B-B isoform X1 [Sorghum bicolor]	sp|Q4FZQ0|YF1BB_XENLA	Protein YIF1B-B OS=Xenopus laevis OX=8355 GN=yif1b-b PE=2 SV=1	--	--	GO:0005794,GO:0006888,GO:0005793,GO:0016021,GO:0005789,GO:0030173,GO:0015031,GO:0030134	Golgi apparatus:ER to Golgi vesicle-mediated transport:endoplasmic reticulum-Golgi intermediate compartment:integral component of membrane:endoplasmic reticulum membrane:integral component of Golgi membrane:protein transport:ER to Golgi transport vesicle	S:Function unknown	COG5197(yip1 interacting factor homolog)	PF03878.17	YIF1
chr1:1812801:1938655	chr1	1882580	G	GTATA	INDEL	G/GTATA	1,10	11	GTATA/GTATA	0,21	21	GTATA	downstream_gene_variant	MODIFIER	LOC8080197	gene-LOC8080197	transcript	rna-XR_002447837.1	pseudogene	--	n.*936_*937insTATA	--	--	--	--	936	--	XP_002466149.1	protein YIF1B-B isoform X1 [Sorghum bicolor]	sp|Q4FZQ0|YF1BB_XENLA	Protein YIF1B-B OS=Xenopus laevis OX=8355 GN=yif1b-b PE=2 SV=1	--	--	GO:0005794,GO:0006888,GO:0005793,GO:0016021,GO:0005789,GO:0030173,GO:0015031,GO:0030134	Golgi apparatus:ER to Golgi vesicle-mediated transport:endoplasmic reticulum-Golgi intermediate compartment:integral component of membrane:endoplasmic reticulum membrane:integral component of Golgi membrane:protein transport:ER to Golgi transport vesicle	S:Function unknown	COG5197(yip1 interacting factor homolog)	--	--
chr1:1812801:1938655	chr1	1882580	G	GTATA	INDEL	G/GTATA	1,10	11	GTATA/GTATA	0,21	21	GTATA	downstream_gene_variant	MODIFIER	LOC8080197	gene-LOC8080197	transcript	rna-XR_002447838.1	pseudogene	--	n.*936_*937insTATA	--	--	--	--	936	--	XP_002466149.1	protein YIF1B-B isoform X1 [Sorghum bicolor]	sp|Q4FZQ0|YF1BB_XENLA	Protein YIF1B-B OS=Xenopus laevis OX=8355 GN=yif1b-b PE=2 SV=1	--	--	GO:0005794,GO:0006888,GO:0005793,GO:0016021,GO:0005789,GO:0030173,GO:0015031,GO:0030134	Golgi apparatus:ER to Golgi vesicle-mediated transport:endoplasmic reticulum-Golgi intermediate compartment:integral component of membrane:endoplasmic reticulum membrane:integral component of Golgi membrane:protein transport:ER to Golgi transport vesicle	S:Function unknown	COG5197(yip1 interacting factor homolog)	--	--
chr1:1812801:1938655	chr1	1882580	G	GTATA	INDEL	G/GTATA	1,10	11	GTATA/GTATA	0,21	21	GTATA	downstream_gene_variant	MODIFIER	LOC8080197	gene-LOC8080197	transcript	rna-XR_002447836.1	pseudogene	--	n.*964_*965insTATA	--	--	--	--	964	--	XP_002466149.1	protein YIF1B-B isoform X1 [Sorghum bicolor]	sp|Q4FZQ0|YF1BB_XENLA	Protein YIF1B-B OS=Xenopus laevis OX=8355 GN=yif1b-b PE=2 SV=1	--	--	GO:0005794,GO:0006888,GO:0005793,GO:0016021,GO:0005789,GO:0030173,GO:0015031,GO:0030134	Golgi apparatus:ER to Golgi vesicle-mediated transport:endoplasmic reticulum-Golgi intermediate compartment:integral component of membrane:endoplasmic reticulum membrane:integral component of Golgi membrane:protein transport:ER to Golgi transport vesicle	S:Function unknown	COG5197(yip1 interacting factor homolog)	--	--
chr1:1812801:1938655	chr1	1882580	G	GTATA	INDEL	G/GTATA	1,10	11	GTATA/GTATA	0,21	21	GTATA	downstream_gene_variant	MODIFIER	LOC8080197	gene-LOC8080197	transcript	rna-XM_021448137.1	protein_coding	--	c.*1819_*1820insTATA	--	--	--	--	964	--	XP_002466149.1	protein YIF1B-B isoform X1 [Sorghum bicolor]	sp|Q4FZQ0|YF1BB_XENLA	Protein YIF1B-B OS=Xenopus laevis OX=8355 GN=yif1b-b PE=2 SV=1	--	--	GO:0005794,GO:0006888,GO:0005793,GO:0016021,GO:0005789,GO:0030173,GO:0015031,GO:0030134	Golgi apparatus:ER to Golgi vesicle-mediated transport:endoplasmic reticulum-Golgi intermediate compartment:integral component of membrane:endoplasmic reticulum membrane:integral component of Golgi membrane:protein transport:ER to Golgi transport vesicle	S:Function unknown	COG5197(yip1 interacting factor homolog)	PF03878.17	YIF1
chr1:1812801:1938655	chr1	1882580	G	GTATA	INDEL	G/GTATA	1,10	11	GTATA/GTATA	0,21	21	GTATA	intergenic_region	MODIFIER	LOC8080196-LOC8080197	gene-LOC8080196-gene-LOC8080197	intergenic_region	gene-LOC8080196-gene-LOC8080197	--	--	n.1882580_1882581insTATA	--	--	--	--	--	--	--	--	--	--	--	--	--	--	--	--	--	--
chr1:1812801:1938655	chr1	1883088	G	A	SNP	A/G	1,13	14	A/A	0,21	21	A	downstream_gene_variant	MODIFIER	LOC8080197	gene-LOC8080197	transcript	rna-XM_002466104.2	protein_coding	--	c.*1312C>T	--	--	--	--	457	--	XP_002466149.1	protein YIF1B-B isoform X1 [Sorghum bicolor]	sp|Q4FZQ0|YF1BB_XENLA	Protein YIF1B-B OS=Xenopus laevis OX=8355 GN=yif1b-b PE=2 SV=1	--	--	GO:0005794,GO:0006888,GO:0005793,GO:0016021,GO:0005789,GO:0030173,GO:0015031,GO:0030134	Golgi apparatus:ER to Golgi vesicle-mediated transport:endoplasmic reticulum-Golgi intermediate compartment:integral component of membrane:endoplasmic reticulum membrane:integral component of Golgi membrane:protein transport:ER to Golgi transport vesicle	S:Function unknown	COG5197(yip1 interacting factor homolog)	PF03878.17	YIF1
chr1:1812801:1938655	chr1	1883088	G	A	SNP	A/G	1,13	14	A/A	0,21	21	A	downstream_gene_variant	MODIFIER	LOC8080197	gene-LOC8080197	transcript	rna-XM_021448126.1	protein_coding	--	c.*1040C>T	--	--	--	--	429	--	XP_002466149.1	protein YIF1B-B isoform X1 [Sorghum bicolor]	sp|Q4FZQ0|YF1BB_XENLA	Protein YIF1B-B OS=Xenopus laevis OX=8355 GN=yif1b-b PE=2 SV=1	--	--	GO:0005794,GO:0006888,GO:0005793,GO:0016021,GO:0005789,GO:0030173,GO:0015031,GO:0030134	Golgi apparatus:ER to Golgi vesicle-mediated transport:endoplasmic reticulum-Golgi intermediate compartment:integral component of membrane:endoplasmic reticulum membrane:integral component of Golgi membrane:protein transport:ER to Golgi transport vesicle	S:Function unknown	COG5197(yip1 interacting factor homolog)	PF03878.17	YIF1
chr1:1812801:1938655	chr1	1883088	G	A	SNP	A/G	1,13	14	A/A	0,21	21	A	downstream_gene_variant	MODIFIER	LOC8080197	gene-LOC8080197	transcript	rna-XM_021448131.1	protein_coding	--	c.*805C>T	--	--	--	--	429	--	XP_002466149.1	protein YIF1B-B isoform X1 [Sorghum bicolor]	sp|Q4FZQ0|YF1BB_XENLA	Protein YIF1B-B OS=Xenopus laevis OX=8355 GN=yif1b-b PE=2 SV=1	--	--	GO:0005794,GO:0006888,GO:0005793,GO:0016021,GO:0005789,GO:0030173,GO:0015031,GO:0030134	Golgi apparatus:ER to Golgi vesicle-mediated transport:endoplasmic reticulum-Golgi intermediate compartment:integral component of membrane:endoplasmic reticulum membrane:integral component of Golgi membrane:protein transport:ER to Golgi transport vesicle	S:Function unknown	COG5197(yip1 interacting factor homolog)	PF03878.17	YIF1
chr1:1812801:1938655	chr1	1883088	G	A	SNP	A/G	1,13	14	A/A	0,21	21	A	downstream_gene_variant	MODIFIER	LOC8080197	gene-LOC8080197	transcript	rna-XR_002447837.1	pseudogene	--	n.*429C>T	--	--	--	--	429	--	XP_002466149.1	protein YIF1B-B isoform X1 [Sorghum bicolor]	sp|Q4FZQ0|YF1BB_XENLA	Protein YIF1B-B OS=Xenopus laevis OX=8355 GN=yif1b-b PE=2 SV=1	--	--	GO:0005794,GO:0006888,GO:0005793,GO:0016021,GO:0005789,GO:0030173,GO:0015031,GO:0030134	Golgi apparatus:ER to Golgi vesicle-mediated transport:endoplasmic reticulum-Golgi intermediate compartment:integral component of membrane:endoplasmic reticulum membrane:integral component of Golgi membrane:protein transport:ER to Golgi transport vesicle	S:Function unknown	COG5197(yip1 interacting factor homolog)	--	--
chr1:1812801:1938655	chr1	1883088	G	A	SNP	A/G	1,13	14	A/A	0,21	21	A	downstream_gene_variant	MODIFIER	LOC8080197	gene-LOC8080197	transcript	rna-XR_002447838.1	pseudogene	--	n.*429C>T	--	--	--	--	429	--	XP_002466149.1	protein YIF1B-B isoform X1 [Sorghum bicolor]	sp|Q4FZQ0|YF1BB_XENLA	Protein YIF1B-B OS=Xenopus laevis OX=8355 GN=yif1b-b PE=2 SV=1	--	--	GO:0005794,GO:0006888,GO:0005793,GO:0016021,GO:0005789,GO:0030173,GO:0015031,GO:0030134	Golgi apparatus:ER to Golgi vesicle-mediated transport:endoplasmic reticulum-Golgi intermediate compartment:integral component of membrane:endoplasmic reticulum membrane:integral component of Golgi membrane:protein transport:ER to Golgi transport vesicle	S:Function unknown	COG5197(yip1 interacting factor homolog)	--	--
chr1:1812801:1938655	chr1	1883088	G	A	SNP	A/G	1,13	14	A/A	0,21	21	A	downstream_gene_variant	MODIFIER	LOC8080197	gene-LOC8080197	transcript	rna-XR_002447836.1	pseudogene	--	n.*457C>T	--	--	--	--	457	--	XP_002466149.1	protein YIF1B-B isoform X1 [Sorghum bicolor]	sp|Q4FZQ0|YF1BB_XENLA	Protein YIF1B-B OS=Xenopus laevis OX=8355 GN=yif1b-b PE=2 SV=1	--	--	GO:0005794,GO:0006888,GO:0005793,GO:0016021,GO:0005789,GO:0030173,GO:0015031,GO:0030134	Golgi apparatus:ER to Golgi vesicle-mediated transport:endoplasmic reticulum-Golgi intermediate compartment:integral component of membrane:endoplasmic reticulum membrane:integral component of Golgi membrane:protein transport:ER to Golgi transport vesicle	S:Function unknown	COG5197(yip1 interacting factor homolog)	--	--
chr1:1812801:1938655	chr1	1883088	G	A	SNP	A/G	1,13	14	A/A	0,21	21	A	downstream_gene_variant	MODIFIER	LOC8080197	gene-LOC8080197	transcript	rna-XM_021448137.1	protein_coding	--	c.*1312C>T	--	--	--	--	457	--	XP_002466149.1	protein YIF1B-B isoform X1 [Sorghum bicolor]	sp|Q4FZQ0|YF1BB_XENLA	Protein YIF1B-B OS=Xenopus laevis OX=8355 GN=yif1b-b PE=2 SV=1	--	--	GO:0005794,GO:0006888,GO:0005793,GO:0016021,GO:0005789,GO:0030173,GO:0015031,GO:0030134	Golgi apparatus:ER to Golgi vesicle-mediated transport:endoplasmic reticulum-Golgi intermediate compartment:integral component of membrane:endoplasmic reticulum membrane:integral component of Golgi membrane:protein transport:ER to Golgi transport vesicle	S:Function unknown	COG5197(yip1 interacting factor homolog)	PF03878.17	YIF1
chr1:1812801:1938655	chr1	1883088	G	A	SNP	A/G	1,13	14	A/A	0,21	21	A	intergenic_region	MODIFIER	LOC8080196-LOC8080197	gene-LOC8080196-gene-LOC8080197	intergenic_region	gene-LOC8080196-gene-LOC8080197	--	--	n.1883088G>A	--	--	--	--	--	--	--	--	--	--	--	--	--	--	--	--	--	--
chr1:1812801:1938655	chr1	1883092	C	T	SNP	C/T	1,13	14	T/T	0,21	21	T	downstream_gene_variant	MODIFIER	LOC8080197	gene-LOC8080197	transcript	rna-XM_002466104.2	protein_coding	--	c.*1308G>A	--	--	--	--	453	--	XP_002466149.1	protein YIF1B-B isoform X1 [Sorghum bicolor]	sp|Q4FZQ0|YF1BB_XENLA	Protein YIF1B-B OS=Xenopus laevis OX=8355 GN=yif1b-b PE=2 SV=1	--	--	GO:0005794,GO:0006888,GO:0005793,GO:0016021,GO:0005789,GO:0030173,GO:0015031,GO:0030134	Golgi apparatus:ER to Golgi vesicle-mediated transport:endoplasmic reticulum-Golgi intermediate compartment:integral component of membrane:endoplasmic reticulum membrane:integral component of Golgi membrane:protein transport:ER to Golgi transport vesicle	S:Function unknown	COG5197(yip1 interacting factor homolog)	PF03878.17	YIF1
chr1:1812801:1938655	chr1	1883092	C	T	SNP	C/T	1,13	14	T/T	0,21	21	T	downstream_gene_variant	MODIFIER	LOC8080197	gene-LOC8080197	transcript	rna-XM_021448126.1	protein_coding	--	c.*1036G>A	--	--	--	--	425	--	XP_002466149.1	protein YIF1B-B isoform X1 [Sorghum bicolor]	sp|Q4FZQ0|YF1BB_XENLA	Protein YIF1B-B OS=Xenopus laevis OX=8355 GN=yif1b-b PE=2 SV=1	--	--	GO:0005794,GO:0006888,GO:0005793,GO:0016021,GO:0005789,GO:0030173,GO:0015031,GO:0030134	Golgi apparatus:ER to Golgi vesicle-mediated transport:endoplasmic reticulum-Golgi intermediate compartment:integral component of membrane:endoplasmic reticulum membrane:integral component of Golgi membrane:protein transport:ER to Golgi transport vesicle	S:Function unknown	COG5197(yip1 interacting factor homolog)	PF03878.17	YIF1
chr1:1812801:1938655	chr1	1883092	C	T	SNP	C/T	1,13	14	T/T	0,21	21	T	downstream_gene_variant	MODIFIER	LOC8080197	gene-LOC8080197	transcript	rna-XM_021448131.1	protein_coding	--	c.*801G>A	--	--	--	--	425	--	XP_002466149.1	protein YIF1B-B isoform X1 [Sorghum bicolor]	sp|Q4FZQ0|YF1BB_XENLA	Protein YIF1B-B OS=Xenopus laevis OX=8355 GN=yif1b-b PE=2 SV=1	--	--	GO:0005794,GO:0006888,GO:0005793,GO:0016021,GO:0005789,GO:0030173,GO:0015031,GO:0030134	Golgi apparatus:ER to Golgi vesicle-mediated transport:endoplasmic reticulum-Golgi intermediate compartment:integral component of membrane:endoplasmic reticulum membrane:integral component of Golgi membrane:protein transport:ER to Golgi transport vesicle	S:Function unknown	COG5197(yip1 interacting factor homolog)	PF03878.17	YIF1
chr1:1812801:1938655	chr1	1883092	C	T	SNP	C/T	1,13	14	T/T	0,21	21	T	downstream_gene_variant	MODIFIER	LOC8080197	gene-LOC8080197	transcript	rna-XR_002447837.1	pseudogene	--	n.*425G>A	--	--	--	--	425	--	XP_002466149.1	protein YIF1B-B isoform X1 [Sorghum bicolor]	sp|Q4FZQ0|YF1BB_XENLA	Protein YIF1B-B OS=Xenopus laevis OX=8355 GN=yif1b-b PE=2 SV=1	--	--	GO:0005794,GO:0006888,GO:0005793,GO:0016021,GO:0005789,GO:0030173,GO:0015031,GO:0030134	Golgi apparatus:ER to Golgi vesicle-mediated transport:endoplasmic reticulum-Golgi intermediate compartment:integral component of membrane:endoplasmic reticulum membrane:integral component of Golgi membrane:protein transport:ER to Golgi transport vesicle	S:Function unknown	COG5197(yip1 interacting factor homolog)	--	--
chr1:1812801:1938655	chr1	1883092	C	T	SNP	C/T	1,13	14	T/T	0,21	21	T	downstream_gene_variant	MODIFIER	LOC8080197	gene-LOC8080197	transcript	rna-XR_002447838.1	pseudogene	--	n.*425G>A	--	--	--	--	425	--	XP_002466149.1	protein YIF1B-B isoform X1 [Sorghum bicolor]	sp|Q4FZQ0|YF1BB_XENLA	Protein YIF1B-B OS=Xenopus laevis OX=8355 GN=yif1b-b PE=2 SV=1	--	--	GO:0005794,GO:0006888,GO:0005793,GO:0016021,GO:0005789,GO:0030173,GO:0015031,GO:0030134	Golgi apparatus:ER to Golgi vesicle-mediated transport:endoplasmic reticulum-Golgi intermediate compartment:integral component of membrane:endoplasmic reticulum membrane:integral component of Golgi membrane:protein transport:ER to Golgi transport vesicle	S:Function unknown	COG5197(yip1 interacting factor homolog)	--	--
chr1:1812801:1938655	chr1	1883092	C	T	SNP	C/T	1,13	14	T/T	0,21	21	T	downstream_gene_variant	MODIFIER	LOC8080197	gene-LOC8080197	transcript	rna-XR_002447836.1	pseudogene	--	n.*453G>A	--	--	--	--	453	--	XP_002466149.1	protein YIF1B-B isoform X1 [Sorghum bicolor]	sp|Q4FZQ0|YF1BB_XENLA	Protein YIF1B-B OS=Xenopus laevis OX=8355 GN=yif1b-b PE=2 SV=1	--	--	GO:0005794,GO:0006888,GO:0005793,GO:0016021,GO:0005789,GO:0030173,GO:0015031,GO:0030134	Golgi apparatus:ER to Golgi vesicle-mediated transport:endoplasmic reticulum-Golgi intermediate compartment:integral component of membrane:endoplasmic reticulum membrane:integral component of Golgi membrane:protein transport:ER to Golgi transport vesicle	S:Function unknown	COG5197(yip1 interacting factor homolog)	--	--
chr1:1812801:1938655	chr1	1883092	C	T	SNP	C/T	1,13	14	T/T	0,21	21	T	downstream_gene_variant	MODIFIER	LOC8080197	gene-LOC8080197	transcript	rna-XM_021448137.1	protein_coding	--	c.*1308G>A	--	--	--	--	453	--	XP_002466149.1	protein YIF1B-B isoform X1 [Sorghum bicolor]	sp|Q4FZQ0|YF1BB_XENLA	Protein YIF1B-B OS=Xenopus laevis OX=8355 GN=yif1b-b PE=2 SV=1	--	--	GO:0005794,GO:0006888,GO:0005793,GO:0016021,GO:0005789,GO:0030173,GO:0015031,GO:0030134	Golgi apparatus:ER to Golgi vesicle-mediated transport:endoplasmic reticulum-Golgi intermediate compartment:integral component of membrane:endoplasmic reticulum membrane:integral component of Golgi membrane:protein transport:ER to Golgi transport vesicle	S:Function unknown	COG5197(yip1 interacting factor homolog)	PF03878.17	YIF1
chr1:1812801:1938655	chr1	1883092	C	T	SNP	C/T	1,13	14	T/T	0,21	21	T	intergenic_region	MODIFIER	LOC8080196-LOC8080197	gene-LOC8080196-gene-LOC8080197	intergenic_region	gene-LOC8080196-gene-LOC8080197	--	--	n.1883092C>T	--	--	--	--	--	--	--	--	--	--	--	--	--	--	--	--	--	--
chr1:1812801:1938655	chr1	1883319	C	T	SNP	C/T	1,11	12	T/T	0,21	21	T	downstream_gene_variant	MODIFIER	LOC8080197	gene-LOC8080197	transcript	rna-XM_002466104.2	protein_coding	--	c.*1081G>A	--	--	--	--	226	--	XP_002466149.1	protein YIF1B-B isoform X1 [Sorghum bicolor]	sp|Q4FZQ0|YF1BB_XENLA	Protein YIF1B-B OS=Xenopus laevis OX=8355 GN=yif1b-b PE=2 SV=1	--	--	GO:0005794,GO:0006888,GO:0005793,GO:0016021,GO:0005789,GO:0030173,GO:0015031,GO:0030134	Golgi apparatus:ER to Golgi vesicle-mediated transport:endoplasmic reticulum-Golgi intermediate compartment:integral component of membrane:endoplasmic reticulum membrane:integral component of Golgi membrane:protein transport:ER to Golgi transport vesicle	S:Function unknown	COG5197(yip1 interacting factor homolog)	PF03878.17	YIF1
chr1:1812801:1938655	chr1	1883319	C	T	SNP	C/T	1,11	12	T/T	0,21	21	T	downstream_gene_variant	MODIFIER	LOC8080197	gene-LOC8080197	transcript	rna-XM_021448126.1	protein_coding	--	c.*809G>A	--	--	--	--	198	--	XP_002466149.1	protein YIF1B-B isoform X1 [Sorghum bicolor]	sp|Q4FZQ0|YF1BB_XENLA	Protein YIF1B-B OS=Xenopus laevis OX=8355 GN=yif1b-b PE=2 SV=1	--	--	GO:0005794,GO:0006888,GO:0005793,GO:0016021,GO:0005789,GO:0030173,GO:0015031,GO:0030134	Golgi apparatus:ER to Golgi vesicle-mediated transport:endoplasmic reticulum-Golgi intermediate compartment:integral component of membrane:endoplasmic reticulum membrane:integral component of Golgi membrane:protein transport:ER to Golgi transport vesicle	S:Function unknown	COG5197(yip1 interacting factor homolog)	PF03878.17	YIF1
chr1:1812801:1938655	chr1	1883319	C	T	SNP	C/T	1,11	12	T/T	0,21	21	T	downstream_gene_variant	MODIFIER	LOC8080197	gene-LOC8080197	transcript	rna-XM_021448131.1	protein_coding	--	c.*574G>A	--	--	--	--	198	--	XP_002466149.1	protein YIF1B-B isoform X1 [Sorghum bicolor]	sp|Q4FZQ0|YF1BB_XENLA	Protein YIF1B-B OS=Xenopus laevis OX=8355 GN=yif1b-b PE=2 SV=1	--	--	GO:0005794,GO:0006888,GO:0005793,GO:0016021,GO:0005789,GO:0030173,GO:0015031,GO:0030134	Golgi apparatus:ER to Golgi vesicle-mediated transport:endoplasmic reticulum-Golgi intermediate compartment:integral component of membrane:endoplasmic reticulum membrane:integral component of Golgi membrane:protein transport:ER to Golgi transport vesicle	S:Function unknown	COG5197(yip1 interacting factor homolog)	PF03878.17	YIF1
chr1:1812801:1938655	chr1	1883319	C	T	SNP	C/T	1,11	12	T/T	0,21	21	T	downstream_gene_variant	MODIFIER	LOC8080197	gene-LOC8080197	transcript	rna-XR_002447837.1	pseudogene	--	n.*198G>A	--	--	--	--	198	--	XP_002466149.1	protein YIF1B-B isoform X1 [Sorghum bicolor]	sp|Q4FZQ0|YF1BB_XENLA	Protein YIF1B-B OS=Xenopus laevis OX=8355 GN=yif1b-b PE=2 SV=1	--	--	GO:0005794,GO:0006888,GO:0005793,GO:0016021,GO:0005789,GO:0030173,GO:0015031,GO:0030134	Golgi apparatus:ER to Golgi vesicle-mediated transport:endoplasmic reticulum-Golgi intermediate compartment:integral component of membrane:endoplasmic reticulum membrane:integral component of Golgi membrane:protein transport:ER to Golgi transport vesicle	S:Function unknown	COG5197(yip1 interacting factor homolog)	--	--
chr1:1812801:1938655	chr1	1883319	C	T	SNP	C/T	1,11	12	T/T	0,21	21	T	downstream_gene_variant	MODIFIER	LOC8080197	gene-LOC8080197	transcript	rna-XR_002447838.1	pseudogene	--	n.*198G>A	--	--	--	--	198	--	XP_002466149.1	protein YIF1B-B isoform X1 [Sorghum bicolor]	sp|Q4FZQ0|YF1BB_XENLA	Protein YIF1B-B OS=Xenopus laevis OX=8355 GN=yif1b-b PE=2 SV=1	--	--	GO:0005794,GO:0006888,GO:0005793,GO:0016021,GO:0005789,GO:0030173,GO:0015031,GO:0030134	Golgi apparatus:ER to Golgi vesicle-mediated transport:endoplasmic reticulum-Golgi intermediate compartment:integral component of membrane:endoplasmic reticulum membrane:integral component of Golgi membrane:protein transport:ER to Golgi transport vesicle	S:Function unknown	COG5197(yip1 interacting factor homolog)	--	--
chr1:1812801:1938655	chr1	1883319	C	T	SNP	C/T	1,11	12	T/T	0,21	21	T	downstream_gene_variant	MODIFIER	LOC8080197	gene-LOC8080197	transcript	rna-XR_002447836.1	pseudogene	--	n.*226G>A	--	--	--	--	226	--	XP_002466149.1	protein YIF1B-B isoform X1 [Sorghum bicolor]	sp|Q4FZQ0|YF1BB_XENLA	Protein YIF1B-B OS=Xenopus laevis OX=8355 GN=yif1b-b PE=2 SV=1	--	--	GO:0005794,GO:0006888,GO:0005793,GO:0016021,GO:0005789,GO:0030173,GO:0015031,GO:0030134	Golgi apparatus:ER to Golgi vesicle-mediated transport:endoplasmic reticulum-Golgi intermediate compartment:integral component of membrane:endoplasmic reticulum membrane:integral component of Golgi membrane:protein transport:ER to Golgi transport vesicle	S:Function unknown	COG5197(yip1 interacting factor homolog)	--	--
chr1:1812801:1938655	chr1	1883319	C	T	SNP	C/T	1,11	12	T/T	0,21	21	T	downstream_gene_variant	MODIFIER	LOC8080197	gene-LOC8080197	transcript	rna-XM_021448137.1	protein_coding	--	c.*1081G>A	--	--	--	--	226	--	XP_002466149.1	protein YIF1B-B isoform X1 [Sorghum bicolor]	sp|Q4FZQ0|YF1BB_XENLA	Protein YIF1B-B OS=Xenopus laevis OX=8355 GN=yif1b-b PE=2 SV=1	--	--	GO:0005794,GO:0006888,GO:0005793,GO:0016021,GO:0005789,GO:0030173,GO:0015031,GO:0030134	Golgi apparatus:ER to Golgi vesicle-mediated transport:endoplasmic reticulum-Golgi intermediate compartment:integral component of membrane:endoplasmic reticulum membrane:integral component of Golgi membrane:protein transport:ER to Golgi transport vesicle	S:Function unknown	COG5197(yip1 interacting factor homolog)	PF03878.17	YIF1
chr1:1812801:1938655	chr1	1883319	C	T	SNP	C/T	1,11	12	T/T	0,21	21	T	intergenic_region	MODIFIER	LOC8080196-LOC8080197	gene-LOC8080196-gene-LOC8080197	intergenic_region	gene-LOC8080196-gene-LOC8080197	--	--	n.1883319C>T	--	--	--	--	--	--	--	--	--	--	--	--	--	--	--	--	--	--
chr1:1812801:1938655	chr1	1883322	G	A	SNP	A/G	1,12	13	A/A	0,20	20	A	downstream_gene_variant	MODIFIER	LOC8080197	gene-LOC8080197	transcript	rna-XM_002466104.2	protein_coding	--	c.*1078C>T	--	--	--	--	223	--	XP_002466149.1	protein YIF1B-B isoform X1 [Sorghum bicolor]	sp|Q4FZQ0|YF1BB_XENLA	Protein YIF1B-B OS=Xenopus laevis OX=8355 GN=yif1b-b PE=2 SV=1	--	--	GO:0005794,GO:0006888,GO:0005793,GO:0016021,GO:0005789,GO:0030173,GO:0015031,GO:0030134	Golgi apparatus:ER to Golgi vesicle-mediated transport:endoplasmic reticulum-Golgi intermediate compartment:integral component of membrane:endoplasmic reticulum membrane:integral component of Golgi membrane:protein transport:ER to Golgi transport vesicle	S:Function unknown	COG5197(yip1 interacting factor homolog)	PF03878.17	YIF1
chr1:1812801:1938655	chr1	1883322	G	A	SNP	A/G	1,12	13	A/A	0,20	20	A	downstream_gene_variant	MODIFIER	LOC8080197	gene-LOC8080197	transcript	rna-XM_021448126.1	protein_coding	--	c.*806C>T	--	--	--	--	195	--	XP_002466149.1	protein YIF1B-B isoform X1 [Sorghum bicolor]	sp|Q4FZQ0|YF1BB_XENLA	Protein YIF1B-B OS=Xenopus laevis OX=8355 GN=yif1b-b PE=2 SV=1	--	--	GO:0005794,GO:0006888,GO:0005793,GO:0016021,GO:0005789,GO:0030173,GO:0015031,GO:0030134	Golgi apparatus:ER to Golgi vesicle-mediated transport:endoplasmic reticulum-Golgi intermediate compartment:integral component of membrane:endoplasmic reticulum membrane:integral component of Golgi membrane:protein transport:ER to Golgi transport vesicle	S:Function unknown	COG5197(yip1 interacting factor homolog)	PF03878.17	YIF1
chr1:1812801:1938655	chr1	1883322	G	A	SNP	A/G	1,12	13	A/A	0,20	20	A	downstream_gene_variant	MODIFIER	LOC8080197	gene-LOC8080197	transcript	rna-XM_021448131.1	protein_coding	--	c.*571C>T	--	--	--	--	195	--	XP_002466149.1	protein YIF1B-B isoform X1 [Sorghum bicolor]	sp|Q4FZQ0|YF1BB_XENLA	Protein YIF1B-B OS=Xenopus laevis OX=8355 GN=yif1b-b PE=2 SV=1	--	--	GO:0005794,GO:0006888,GO:0005793,GO:0016021,GO:0005789,GO:0030173,GO:0015031,GO:0030134	Golgi apparatus:ER to Golgi vesicle-mediated transport:endoplasmic reticulum-Golgi intermediate compartment:integral component of membrane:endoplasmic reticulum membrane:integral component of Golgi membrane:protein transport:ER to Golgi transport vesicle	S:Function unknown	COG5197(yip1 interacting factor homolog)	PF03878.17	YIF1
chr1:1812801:1938655	chr1	1883322	G	A	SNP	A/G	1,12	13	A/A	0,20	20	A	downstream_gene_variant	MODIFIER	LOC8080197	gene-LOC8080197	transcript	rna-XR_002447837.1	pseudogene	--	n.*195C>T	--	--	--	--	195	--	XP_002466149.1	protein YIF1B-B isoform X1 [Sorghum bicolor]	sp|Q4FZQ0|YF1BB_XENLA	Protein YIF1B-B OS=Xenopus laevis OX=8355 GN=yif1b-b PE=2 SV=1	--	--	GO:0005794,GO:0006888,GO:0005793,GO:0016021,GO:0005789,GO:0030173,GO:0015031,GO:0030134	Golgi apparatus:ER to Golgi vesicle-mediated transport:endoplasmic reticulum-Golgi intermediate compartment:integral component of membrane:endoplasmic reticulum membrane:integral component of Golgi membrane:protein transport:ER to Golgi transport vesicle	S:Function unknown	COG5197(yip1 interacting factor homolog)	--	--
chr1:1812801:1938655	chr1	1883322	G	A	SNP	A/G	1,12	13	A/A	0,20	20	A	downstream_gene_variant	MODIFIER	LOC8080197	gene-LOC8080197	transcript	rna-XR_002447838.1	pseudogene	--	n.*195C>T	--	--	--	--	195	--	XP_002466149.1	protein YIF1B-B isoform X1 [Sorghum bicolor]	sp|Q4FZQ0|YF1BB_XENLA	Protein YIF1B-B OS=Xenopus laevis OX=8355 GN=yif1b-b PE=2 SV=1	--	--	GO:0005794,GO:0006888,GO:0005793,GO:0016021,GO:0005789,GO:0030173,GO:0015031,GO:0030134	Golgi apparatus:ER to Golgi vesicle-mediated transport:endoplasmic reticulum-Golgi intermediate compartment:integral component of membrane:endoplasmic reticulum membrane:integral component of Golgi membrane:protein transport:ER to Golgi transport vesicle	S:Function unknown	COG5197(yip1 interacting factor homolog)	--	--
chr1:1812801:1938655	chr1	1883322	G	A	SNP	A/G	1,12	13	A/A	0,20	20	A	downstream_gene_variant	MODIFIER	LOC8080197	gene-LOC8080197	transcript	rna-XR_002447836.1	pseudogene	--	n.*223C>T	--	--	--	--	223	--	XP_002466149.1	protein YIF1B-B isoform X1 [Sorghum bicolor]	sp|Q4FZQ0|YF1BB_XENLA	Protein YIF1B-B OS=Xenopus laevis OX=8355 GN=yif1b-b PE=2 SV=1	--	--	GO:0005794,GO:0006888,GO:0005793,GO:0016021,GO:0005789,GO:0030173,GO:0015031,GO:0030134	Golgi apparatus:ER to Golgi vesicle-mediated transport:endoplasmic reticulum-Golgi intermediate compartment:integral component of membrane:endoplasmic reticulum membrane:integral component of Golgi membrane:protein transport:ER to Golgi transport vesicle	S:Function unknown	COG5197(yip1 interacting factor homolog)	--	--
chr1:1812801:1938655	chr1	1883322	G	A	SNP	A/G	1,12	13	A/A	0,20	20	A	downstream_gene_variant	MODIFIER	LOC8080197	gene-LOC8080197	transcript	rna-XM_021448137.1	protein_coding	--	c.*1078C>T	--	--	--	--	223	--	XP_002466149.1	protein YIF1B-B isoform X1 [Sorghum bicolor]	sp|Q4FZQ0|YF1BB_XENLA	Protein YIF1B-B OS=Xenopus laevis OX=8355 GN=yif1b-b PE=2 SV=1	--	--	GO:0005794,GO:0006888,GO:0005793,GO:0016021,GO:0005789,GO:0030173,GO:0015031,GO:0030134	Golgi apparatus:ER to Golgi vesicle-mediated transport:endoplasmic reticulum-Golgi intermediate compartment:integral component of membrane:endoplasmic reticulum membrane:integral component of Golgi membrane:protein transport:ER to Golgi transport vesicle	S:Function unknown	COG5197(yip1 interacting factor homolog)	PF03878.17	YIF1
chr1:1812801:1938655	chr1	1883322	G	A	SNP	A/G	1,12	13	A/A	0,20	20	A	intergenic_region	MODIFIER	LOC8080196-LOC8080197	gene-LOC8080196-gene-LOC8080197	intergenic_region	gene-LOC8080196-gene-LOC8080197	--	--	n.1883322G>A	--	--	--	--	--	--	--	--	--	--	--	--	--	--	--	--	--	--
chr1:1812801:1938655	chr1	1892625	CGACGGG	C	INDEL	C/CGACGGG	1,18	19	C/C	0,18	18	C	disruptive_inframe_deletion	MODERATE	LOC8080198	gene-LOC8080198	transcript	rna-XM_021448091.1	protein_coding	(1/6)	c.147_152delCCCGTC	p.Pro50_Ser51del	464/1902	147/1293	49/430	--	--	XP_021303766.1	uncharacterized protein LOC8080198 isoform X1 [Sorghum bicolor]	--	--	--	--	GO:0016021	integral component of membrane	S:Function unknown	ENOG4111G6N(expressed protein)	PF05623.14	Protein of unknown function (DUF789)
chr1:1812801:1938655	chr1	1892625	CGACGGG	C	INDEL	C/CGACGGG	1,18	19	C/C	0,18	18	C	disruptive_inframe_deletion	MODERATE	LOC8080198	gene-LOC8080198	transcript	rna-XM_021448099.1	protein_coding	(1/6)	c.147_152delCCCGTC	p.Pro50_Ser51del	466/1862	147/1251	49/416	--	--	XP_021303774.1	uncharacterized protein LOC8080198 isoform X2 [Sorghum bicolor]	--	--	--	--	GO:0016021	integral component of membrane	S:Function unknown	ENOG4111G6N(expressed protein)	PF05623.14	Protein of unknown function (DUF789)
chr1:1812801:1938655	chr1	1892625	CGACGGG	C	INDEL	C/CGACGGG	1,18	19	C/C	0,18	18	C	disruptive_inframe_deletion	MODERATE	LOC8080198	gene-LOC8080198	transcript	rna-XM_021448104.1	protein_coding	(1/6)	c.147_152delCCCGTC	p.Pro50_Ser51del	466/1859	147/1248	49/415	--	--	XP_021303779.1	uncharacterized protein LOC8080198 isoform X3 [Sorghum bicolor]	--	--	--	--	GO:0016021	integral component of membrane	S:Function unknown	ENOG4111G6N(expressed protein)	PF05623.14	Protein of unknown function (DUF789)
chr1:1812801:1938655	chr1	1892625	CGACGGG	C	INDEL	C/CGACGGG	1,18	19	C/C	0,18	18	C	disruptive_inframe_deletion	MODERATE	LOC8080198	gene-LOC8080198	transcript	rna-XM_021448112.1	protein_coding	(1/5)	c.147_152delCCCGTC	p.Pro50_Ser51del	469/1418	147/942	49/313	--	--	XP_021303787.1	uncharacterized protein LOC8080198 isoform X4 [Sorghum bicolor]	--	--	--	--	GO:0016021	integral component of membrane	S:Function unknown	ENOG4111G6N(expressed protein)	PF05623.14	Protein of unknown function (DUF789)
chr1:1812801:1938655	chr1	1892625	CGACGGG	C	INDEL	C/CGACGGG	1,18	19	C/C	0,18	18	C	non_coding_transcript_exon_variant	MODIFIER	LOC8080198	gene-LOC8080198	transcript	rna-XR_002447835.1	pseudogene	(1/6)	n.464_469delCCCGTC	--	--	--	--	--	--	XP_021303766.1	uncharacterized protein LOC8080198 isoform X1 [Sorghum bicolor]	--	--	--	--	GO:0016021	integral component of membrane	S:Function unknown	ENOG4111G6N(expressed protein)	--	--
chr1:1812801:1938655	chr1	1893450	AAAT	A	INDEL	A/AAAT	2,24	26	A/A	0,23	23	A	upstream_gene_variant	MODIFIER	LOC8080198	gene-LOC8080198	transcript	rna-XM_021448091.1	protein_coding	--	c.-676_-674delATT	--	--	--	--	362	--	XP_021303766.1	uncharacterized protein LOC8080198 isoform X1 [Sorghum bicolor]	--	--	--	--	GO:0016021	integral component of membrane	S:Function unknown	ENOG4111G6N(expressed protein)	PF05623.14	Protein of unknown function (DUF789)
chr1:1812801:1938655	chr1	1893450	AAAT	A	INDEL	A/AAAT	2,24	26	A/A	0,23	23	A	upstream_gene_variant	MODIFIER	LOC8080198	gene-LOC8080198	transcript	rna-XM_021448099.1	protein_coding	--	c.-676_-674delATT	--	--	--	--	360	--	XP_021303774.1	uncharacterized protein LOC8080198 isoform X2 [Sorghum bicolor]	--	--	--	--	GO:0016021	integral component of membrane	S:Function unknown	ENOG4111G6N(expressed protein)	PF05623.14	Protein of unknown function (DUF789)
chr1:1812801:1938655	chr1	1893450	AAAT	A	INDEL	A/AAAT	2,24	26	A/A	0,23	23	A	upstream_gene_variant	MODIFIER	LOC8080198	gene-LOC8080198	transcript	rna-XM_021448104.1	protein_coding	--	c.-676_-674delATT	--	--	--	--	360	--	XP_021303779.1	uncharacterized protein LOC8080198 isoform X3 [Sorghum bicolor]	--	--	--	--	GO:0016021	integral component of membrane	S:Function unknown	ENOG4111G6N(expressed protein)	PF05623.14	Protein of unknown function (DUF789)
chr1:1812801:1938655	chr1	1893450	AAAT	A	INDEL	A/AAAT	2,24	26	A/A	0,23	23	A	upstream_gene_variant	MODIFIER	LOC8080198	gene-LOC8080198	transcript	rna-XM_021448112.1	protein_coding	--	c.-676_-674delATT	--	--	--	--	357	--	XP_021303787.1	uncharacterized protein LOC8080198 isoform X4 [Sorghum bicolor]	--	--	--	--	GO:0016021	integral component of membrane	S:Function unknown	ENOG4111G6N(expressed protein)	PF05623.14	Protein of unknown function (DUF789)
chr1:1812801:1938655	chr1	1893450	AAAT	A	INDEL	A/AAAT	2,24	26	A/A	0,23	23	A	upstream_gene_variant	MODIFIER	LOC8080198	gene-LOC8080198	transcript	rna-XR_002447835.1	pseudogene	--	n.-359_-357delATT	--	--	--	--	357	--	XP_021303766.1	uncharacterized protein LOC8080198 isoform X1 [Sorghum bicolor]	--	--	--	--	GO:0016021	integral component of membrane	S:Function unknown	ENOG4111G6N(expressed protein)	--	--
chr1:1812801:1938655	chr1	1893450	AAAT	A	INDEL	A/AAAT	2,24	26	A/A	0,23	23	A	intergenic_region	MODIFIER	LOC8080198-LOC8080199	gene-LOC8080198-gene-LOC8080199	intergenic_region	gene-LOC8080198-gene-LOC8080199	--	--	n.1893451_1893453delAAT	--	--	--	--	--	--	--	--	--	--	--	--	--	--	--	--	--	--
chr1:1812801:1938655	chr1	1897542	G	GT	INDEL	G/GT	2,18	20	GT/GT	0,15	15	GT	downstream_gene_variant	MODIFIER	LOC8080199	gene-LOC8080199	transcript	rna-XM_002466106.2	protein_coding	--	c.*2254_*2255insA	--	--	--	--	1858	--	XP_002466151.1	GATA transcription factor 16 isoform X1 [Sorghum bicolor]	sp|Q8LC59|GAT23_ARATH	GATA transcription factor 23 OS=Arabidopsis thaliana OX=3702 GN=GATA23 PE=2 SV=2	--	--	GO:0043565,GO:0008270,GO:0006355	sequence-specific DNA binding:zinc ion binding:regulation of transcription, DNA-templated	K:Transcription	COG5641(Transcription factor)	PF00320.29	GATA zinc finger
chr1:1812801:1938655	chr1	1897542	G	GT	INDEL	G/GT	2,18	20	GT/GT	0,15	15	GT	downstream_gene_variant	MODIFIER	LOC8080199	gene-LOC8080199	transcript	rna-XM_021451003.1	protein_coding	--	c.*2254_*2255insA	--	--	--	--	1858	--	XP_021306678.1	GATA transcription factor 16 isoform X2 [Sorghum bicolor]	sp|Q8LC59|GAT23_ARATH	GATA transcription factor 23 OS=Arabidopsis thaliana OX=3702 GN=GATA23 PE=2 SV=2	--	--	GO:0043565,GO:0008270,GO:0006355	sequence-specific DNA binding:zinc ion binding:regulation of transcription, DNA-templated	K:Transcription	COG5641(Transcription factor)	PF00320.29	GATA zinc finger
chr1:1812801:1938655	chr1	1897542	G	GT	INDEL	G/GT	2,18	20	GT/GT	0,15	15	GT	intergenic_region	MODIFIER	LOC8080198-LOC8080199	gene-LOC8080198-gene-LOC8080199	intergenic_region	gene-LOC8080198-gene-LOC8080199	--	--	n.1897542_1897543insT	--	--	--	--	--	--	--	--	--	--	--	--	--	--	--	--	--	--
chr1:1812801:1938655	chr1	1911703	G	GA	INDEL	G/GA	2,15	17	GA/GA	0,15	15	GA	3_prime_UTR_variant	MODIFIER	LOC8079667	gene-LOC8079667	transcript	rna-XM_021451457.1	protein_coding	(4/4)	c.*42_*43insT	--	--	--	--	42	--	XP_021307132.1	dnaJ homolog subfamily C member 17 [Sorghum bicolor]	sp|Q17438|DNJ1_CAEEL	DnaJ homolog subfamily B member 1 OS=Caenorhabditis elegans OX=6239 GN=dnj-1 PE=1 SV=1	--	--	--	--	O:Posttranslational modification, protein turnover, chaperones	ENOG410YNE6(Heat shock protein)	PF00226.33	DnaJ domain
chr1:1812801:1938655	chr1	1911704	G	A	SNP	A/G	2,15	17	A/A	0,15	15	A	3_prime_UTR_variant	MODIFIER	LOC8079667	gene-LOC8079667	transcript	rna-XM_021451457.1	protein_coding	(4/4)	c.*42C>T	--	--	--	--	42	--	XP_021307132.1	dnaJ homolog subfamily C member 17 [Sorghum bicolor]	sp|Q17438|DNJ1_CAEEL	DnaJ homolog subfamily B member 1 OS=Caenorhabditis elegans OX=6239 GN=dnj-1 PE=1 SV=1	--	--	--	--	O:Posttranslational modification, protein turnover, chaperones	ENOG410YNE6(Heat shock protein)	PF00226.33	DnaJ domain
chr1:1812801:1938655	chr1	1913492	G	GGCC	INDEL	G/GGCC	2,12	14	GGCC/GGCC	0,12	12	GGCC	disruptive_inframe_insertion	MODERATE	LOC8079667	gene-LOC8079667	transcript	rna-XM_021451457.1	protein_coding	(1/4)	c.63_65dupGGC	p.Ala22dup	478/1393	65/825	22/274	--	--	XP_021307132.1	dnaJ homolog subfamily C member 17 [Sorghum bicolor]	sp|Q17438|DNJ1_CAEEL	DnaJ homolog subfamily B member 1 OS=Caenorhabditis elegans OX=6239 GN=dnj-1 PE=1 SV=1	--	--	--	--	O:Posttranslational modification, protein turnover, chaperones	ENOG410YNE6(Heat shock protein)	PF00226.33	DnaJ domain
chr1:1812801:1938655	chr1	1916318	T	C	SNP	C/T	2,24	26	C/C	0,17	17	C	intergenic_region	MODIFIER	LOC8079667-LOC8080201	gene-LOC8079667-gene-LOC8080201	intergenic_region	gene-LOC8079667-gene-LOC8080201	--	--	n.1916318T>C	--	--	--	--	--	--	--	--	--	--	--	--	--	--	--	--	--	--
chr1:1812801:1938655	chr1	1916462	C	T	SNP	C/T	1,15	16	T/T	0,13	13	T	intergenic_region	MODIFIER	LOC8079667-LOC8080201	gene-LOC8079667-gene-LOC8080201	intergenic_region	gene-LOC8079667-gene-LOC8080201	--	--	n.1916462C>T	--	--	--	--	--	--	--	--	--	--	--	--	--	--	--	--	--	--
chr1:1812801:1938655	chr1	1916468	ACTCTCTCTCTCTCT	A	INDEL	A/ACTCTCTCTCTCTCT	1,15	16	A/A	0,13	13	A	intergenic_region	MODIFIER	LOC8079667-LOC8080201	gene-LOC8079667-gene-LOC8080201	intergenic_region	gene-LOC8079667-gene-LOC8080201	--	--	n.1916469_1916482delCTCTCTCTCTCTCT	--	--	--	--	--	--	--	--	--	--	--	--	--	--	--	--	--	--
chr1:1812801:1938655	chr1	1917785	T	TC	INDEL	T/TC	2,26	28	TC/TC	0,23	23	TC	upstream_gene_variant	MODIFIER	LOC8080201	gene-LOC8080201	transcript	rna-XM_002463525.2	protein_coding	--	c.-1918_-1917insC	--	--	--	--	1810	--	XP_002463570.1	uncharacterized protein LOC8080201 [Sorghum bicolor]	sp|P0C1S9|DGLB_RAT	Diacylglycerol lipase-beta OS=Rattus norvegicus OX=10116 GN=Daglb PE=1 SV=1	--	--	GO:0006629	lipid metabolic process	S:Function unknown,S:Function unknown,S:Function unknown	ENOG410YVVX(Lipase (class 3)):ENOG410XRFI(triglyceride lipase activity):ENOG41102KF(Lipase (class 3))	PF01764.27	Lipase (class 3)
chr1:1812801:1938655	chr1	1917785	T	TC	INDEL	T/TC	2,26	28	TC/TC	0,23	23	TC	intergenic_region	MODIFIER	LOC8079667-LOC8080201	gene-LOC8079667-gene-LOC8080201	intergenic_region	gene-LOC8079667-gene-LOC8080201	--	--	n.1917785_1917786insC	--	--	--	--	--	--	--	--	--	--	--	--	--	--	--	--	--	--
chr1:1812801:1938655	chr1	1917786	T	TTTTC	INDEL	T/TTTTC	2,27	29	TTTTC/TTTTC	0,23	23	TTTTC	upstream_gene_variant	MODIFIER	LOC8080201	gene-LOC8080201	transcript	rna-XM_002463525.2	protein_coding	--	c.-1917_-1916insTTTC	--	--	--	--	1809	--	XP_002463570.1	uncharacterized protein LOC8080201 [Sorghum bicolor]	sp|P0C1S9|DGLB_RAT	Diacylglycerol lipase-beta OS=Rattus norvegicus OX=10116 GN=Daglb PE=1 SV=1	--	--	GO:0006629	lipid metabolic process	S:Function unknown,S:Function unknown,S:Function unknown	ENOG410YVVX(Lipase (class 3)):ENOG410XRFI(triglyceride lipase activity):ENOG41102KF(Lipase (class 3))	PF01764.27	Lipase (class 3)
chr1:1812801:1938655	chr1	1917786	T	TTTTC	INDEL	T/TTTTC	2,27	29	TTTTC/TTTTC	0,23	23	TTTTC	intergenic_region	MODIFIER	LOC8079667-LOC8080201	gene-LOC8079667-gene-LOC8080201	intergenic_region	gene-LOC8079667-gene-LOC8080201	--	--	n.1917786_1917787insTTTC	--	--	--	--	--	--	--	--	--	--	--	--	--	--	--	--	--	--
chr1:1812801:1938655	chr1	1928888	C	T	SNP	C/C	23,0	23	T/T	0,20	20	T	upstream_gene_variant	MODIFIER	LOC8079669	gene-LOC8079669	transcript	rna-XM_002463527.2	protein_coding	--	c.-207C>T	--	--	--	--	185	--	KAG0546805.1	hypothetical protein BDA96_01G025400 [Sorghum bicolor]	--	--	--	--	GO:0004857,GO:0043086	enzyme inhibitor activity:negative regulation of catalytic activity	S:Function unknown	ENOG410Z9HA(Invertase pectin methylesterase inhibitor family protein)	PF04043.17	Plant invertase/pectin methylesterase inhibitor
chr1:1812801:1938655	chr1	1928888	C	T	SNP	C/C	23,0	23	T/T	0,20	20	T	intergenic_region	MODIFIER	LOC8080201-LOC8079669	gene-LOC8080201-gene-LOC8079669	intergenic_region	gene-LOC8080201-gene-LOC8079669	--	--	n.1928888C>T	--	--	--	--	--	--	--	--	--	--	--	--	--	--	--	--	--	--
chr1:1812801:1938655	chr1	1930519	CT	C	INDEL	C/CT	2,18	20	C/C	0,28	28	C	downstream_gene_variant	MODIFIER	LOC8079669	gene-LOC8079669	transcript	rna-XM_002463527.2	protein_coding	--	c.*829delT	--	--	--	--	641	--	KAG0546805.1	hypothetical protein BDA96_01G025400 [Sorghum bicolor]	--	--	--	--	GO:0004857,GO:0043086	enzyme inhibitor activity:negative regulation of catalytic activity	S:Function unknown	ENOG410Z9HA(Invertase pectin methylesterase inhibitor family protein)	PF04043.17	Plant invertase/pectin methylesterase inhibitor
chr1:1812801:1938655	chr1	1930519	CT	C	INDEL	C/CT	2,18	20	C/C	0,28	28	C	intergenic_region	MODIFIER	LOC8079669-LOC8080202	gene-LOC8079669-gene-LOC8080202	intergenic_region	gene-LOC8079669-gene-LOC8080202	--	--	n.1930520delT	--	--	--	--	--	--	--	--	--	--	--	--	--	--	--	--	--	--
chr1:1812801:1938655	chr1	1933983	A	G	SNP	A/G	9,21	30	A/G	5,21	26	G	upstream_gene_variant	MODIFIER	LOC8080202	gene-LOC8080202	transcript	rna-XM_002463528.2	protein_coding	--	c.-943A>G	--	--	--	--	739	--	XP_002463573.1	uncharacterized protein LOC8080202 [Sorghum bicolor]	--	--	--	--	GO:0004857,GO:0043086	enzyme inhibitor activity:negative regulation of catalytic activity	S:Function unknown	ENOG411074M(Plant invertase/pectin methylesterase inhibitor)	PF04043.17	Plant invertase/pectin methylesterase inhibitor
chr1:1812801:1938655	chr1	1933983	A	G	SNP	A/G	9,21	30	A/G	5,21	26	G	intergenic_region	MODIFIER	LOC8079669-LOC8080202	gene-LOC8079669-gene-LOC8080202	intergenic_region	gene-LOC8079669-gene-LOC8080202	--	--	n.1933983A>G	--	--	--	--	--	--	--	--	--	--	--	--	--	--	--	--	--	--
chr1:1812801:1938655	chr1	1938653	A	AG	INDEL	A/AG	2,21	23	AG/AG	0,20	20	AG	intron_variant	MODIFIER	LOC8079672	gene-LOC8079672	transcript	rna-XM_002463530.2	protein_coding	(1/1)	c.154+8_154+9insG	--	--	--	--	--	--	XP_002463575.1	cell number regulator 7 [Sorghum bicolor]	sp|D9HP23|CNR7_MAIZE	Cell number regulator 7 OS=Zea mays OX=4577 GN=CNR7 PE=2 SV=1	--	--	GO:0016021	integral component of membrane	S:Function unknown,S:Function unknown,S:Function unknown	ENOG410Y74Y(PLAC8 family):ENOG410YK39(cell number regulator 1-like):ENOG410XUTP(Protein PLANT CADMIUM RESISTANCE)	PF04749.19	PLAC8 family
chr1:1812801:1938655	chr1	1938655	AC	A	INDEL	A/AC	2,21	23	A/A	0,20	20	A	intron_variant	MODIFIER	LOC8079672	gene-LOC8079672	transcript	rna-XM_002463530.2	protein_coding	(1/1)	c.154+11delC	--	--	--	--	--	--	XP_002463575.1	cell number regulator 7 [Sorghum bicolor]	sp|D9HP23|CNR7_MAIZE	Cell number regulator 7 OS=Zea mays OX=4577 GN=CNR7 PE=2 SV=1	--	--	GO:0016021	integral component of membrane	S:Function unknown,S:Function unknown,S:Function unknown	ENOG410Y74Y(PLAC8 family):ENOG410YK39(cell number regulator 1-like):ENOG410XUTP(Protein PLANT CADMIUM RESISTANCE)	PF04749.19	PLAC8 family
chr1:4068754:4498218	chr1	4068754	T	C	SNP	C/T	19,21	40	C/T	19,18	37	C	upstream_gene_variant	MODIFIER	LOC8061159	gene-LOC8061159	transcript	rna-XM_002466236.2	protein_coding	--	c.-1185A>G	--	--	--	--	1173	--	XP_002466281.2	uncharacterized protein LOC8061159 [Sorghum bicolor]	--	--	--	--	--	--	S:Function unknown	ENOG41107GJ(-)	--	--
chr1:4068754:4498218	chr1	4068754	T	C	SNP	C/T	19,21	40	C/T	19,18	37	C	intergenic_region	MODIFIER	LOC8061159-LOC8081242	gene-LOC8061159-gene-LOC8081242	intergenic_region	gene-LOC8061159-gene-LOC8081242	--	--	n.4068754T>C	--	--	--	--	--	--	--	--	--	--	--	--	--	--	--	--	--	--
chr1:4068754:4498218	chr1	4068794	A	G	SNP	A/G	16,15	31	A/G	18,20	38	G	upstream_gene_variant	MODIFIER	LOC8061159	gene-LOC8061159	transcript	rna-XM_002466236.2	protein_coding	--	c.-1225T>C	--	--	--	--	1213	--	XP_002466281.2	uncharacterized protein LOC8061159 [Sorghum bicolor]	--	--	--	--	--	--	S:Function unknown	ENOG41107GJ(-)	--	--
chr1:4068754:4498218	chr1	4068794	A	G	SNP	A/G	16,15	31	A/G	18,20	38	G	intergenic_region	MODIFIER	LOC8061159-LOC8081242	gene-LOC8061159-gene-LOC8081242	intergenic_region	gene-LOC8061159-gene-LOC8081242	--	--	n.4068794A>G	--	--	--	--	--	--	--	--	--	--	--	--	--	--	--	--	--	--
chr1:4068754:4498218	chr1	4068816	A	C	SNP	A/C	20,17	37	A/C	17,19	36	C	upstream_gene_variant	MODIFIER	LOC8061159	gene-LOC8061159	transcript	rna-XM_002466236.2	protein_coding	--	c.-1247T>G	--	--	--	--	1235	--	XP_002466281.2	uncharacterized protein LOC8061159 [Sorghum bicolor]	--	--	--	--	--	--	S:Function unknown	ENOG41107GJ(-)	--	--
chr1:4068754:4498218	chr1	4068816	A	C	SNP	A/C	20,17	37	A/C	17,19	36	C	intergenic_region	MODIFIER	LOC8061159-LOC8081242	gene-LOC8061159-gene-LOC8081242	intergenic_region	gene-LOC8061159-gene-LOC8081242	--	--	n.4068816A>C	--	--	--	--	--	--	--	--	--	--	--	--	--	--	--	--	--	--
chr1:4068754:4498218	chr1	4068930	G	A	SNP	A/G	16,8	24	A/G	9,12	21	A	upstream_gene_variant	MODIFIER	LOC8061159	gene-LOC8061159	transcript	rna-XM_002466236.2	protein_coding	--	c.-1361C>T	--	--	--	--	1349	--	XP_002466281.2	uncharacterized protein LOC8061159 [Sorghum bicolor]	--	--	--	--	--	--	S:Function unknown	ENOG41107GJ(-)	--	--
chr1:4068754:4498218	chr1	4068930	G	A	SNP	A/G	16,8	24	A/G	9,12	21	A	intergenic_region	MODIFIER	LOC8061159-LOC8081242	gene-LOC8061159-gene-LOC8081242	intergenic_region	gene-LOC8061159-gene-LOC8081242	--	--	n.4068930G>A	--	--	--	--	--	--	--	--	--	--	--	--	--	--	--	--	--	--
chr1:4068754:4498218	chr1	4069270	T	A	SNP	A/T	9,6	15	A/T	8,9	17	A	upstream_gene_variant	MODIFIER	LOC8061159	gene-LOC8061159	transcript	rna-XM_002466236.2	protein_coding	--	c.-1701A>T	--	--	--	--	1689	--	XP_002466281.2	uncharacterized protein LOC8061159 [Sorghum bicolor]	--	--	--	--	--	--	S:Function unknown	ENOG41107GJ(-)	--	--
chr1:4068754:4498218	chr1	4069270	T	A	SNP	A/T	9,6	15	A/T	8,9	17	A	downstream_gene_variant	MODIFIER	LOC8081242	gene-LOC8081242	transcript	rna-XM_002466237.2	protein_coding	--	c.*2194A>T	--	--	--	--	1685	--	XP_002466282.1	probable myosin-binding protein 5 [Sorghum bicolor]	sp|Q9LMC8|MYOB5_ARATH	Probable myosin-binding protein 5 OS=Arabidopsis thaliana OX=3702 GN=MYOB5 PE=2 SV=1	--	--	GO:0016021,GO:0017022	integral component of membrane:myosin binding	S:Function unknown	ENOG410YFZH(Pfam:DUF593)	PF04576.17	Zein-binding
chr1:4068754:4498218	chr1	4069270	T	A	SNP	A/T	9,6	15	A/T	8,9	17	A	intergenic_region	MODIFIER	LOC8061159-LOC8081242	gene-LOC8061159-gene-LOC8081242	intergenic_region	gene-LOC8061159-gene-LOC8081242	--	--	n.4069270T>A	--	--	--	--	--	--	--	--	--	--	--	--	--	--	--	--	--	--
chr1:4068754:4498218	chr1	4069273	A	T	SNP	A/T	9,3	15	A/T	8,9	17	T	upstream_gene_variant	MODIFIER	LOC8061159	gene-LOC8061159	transcript	rna-XM_002466236.2	protein_coding	--	c.-1704T>A	--	--	--	--	1692	--	XP_002466281.2	uncharacterized protein LOC8061159 [Sorghum bicolor]	--	--	--	--	--	--	S:Function unknown	ENOG41107GJ(-)	--	--
chr1:4068754:4498218	chr1	4069273	A	T	SNP	A/T	9,3	15	A/T	8,9	17	T	downstream_gene_variant	MODIFIER	LOC8081242	gene-LOC8081242	transcript	rna-XM_002466237.2	protein_coding	--	c.*2191T>A	--	--	--	--	1682	--	XP_002466282.1	probable myosin-binding protein 5 [Sorghum bicolor]	sp|Q9LMC8|MYOB5_ARATH	Probable myosin-binding protein 5 OS=Arabidopsis thaliana OX=3702 GN=MYOB5 PE=2 SV=1	--	--	GO:0016021,GO:0017022	integral component of membrane:myosin binding	S:Function unknown	ENOG410YFZH(Pfam:DUF593)	PF04576.17	Zein-binding
chr1:4068754:4498218	chr1	4069273	A	T	SNP	A/T	9,3	15	A/T	8,9	17	T	intergenic_region	MODIFIER	LOC8061159-LOC8081242	gene-LOC8061159-gene-LOC8081242	intergenic_region	gene-LOC8061159-gene-LOC8081242	--	--	n.4069273A>T	--	--	--	--	--	--	--	--	--	--	--	--	--	--	--	--	--	--
chr1:4068754:4498218	chr1	4070217	G	A	SNP	A/G	25,13	38	A/G	28,21	49	A	downstream_gene_variant	MODIFIER	LOC8081242	gene-LOC8081242	transcript	rna-XM_002466237.2	protein_coding	--	c.*1247C>T	--	--	--	--	738	--	XP_002466282.1	probable myosin-binding protein 5 [Sorghum bicolor]	sp|Q9LMC8|MYOB5_ARATH	Probable myosin-binding protein 5 OS=Arabidopsis thaliana OX=3702 GN=MYOB5 PE=2 SV=1	--	--	GO:0016021,GO:0017022	integral component of membrane:myosin binding	S:Function unknown	ENOG410YFZH(Pfam:DUF593)	PF04576.17	Zein-binding
chr1:4068754:4498218	chr1	4070217	G	A	SNP	A/G	25,13	38	A/G	28,21	49	A	intergenic_region	MODIFIER	LOC8061159-LOC8081242	gene-LOC8061159-gene-LOC8081242	intergenic_region	gene-LOC8061159-gene-LOC8081242	--	--	n.4070217G>A	--	--	--	--	--	--	--	--	--	--	--	--	--	--	--	--	--	--
chr1:4068754:4498218	chr1	4070498	G	GAA	INDEL	G/GAA	21,8	29	G/GAA	27,25	52	GAA	downstream_gene_variant	MODIFIER	LOC8081242	gene-LOC8081242	transcript	rna-XM_002466237.2	protein_coding	--	c.*965_*966insTT	--	--	--	--	456	--	XP_002466282.1	probable myosin-binding protein 5 [Sorghum bicolor]	sp|Q9LMC8|MYOB5_ARATH	Probable myosin-binding protein 5 OS=Arabidopsis thaliana OX=3702 GN=MYOB5 PE=2 SV=1	--	--	GO:0016021,GO:0017022	integral component of membrane:myosin binding	S:Function unknown	ENOG410YFZH(Pfam:DUF593)	PF04576.17	Zein-binding
chr1:4068754:4498218	chr1	4070498	G	GAA	INDEL	G/GAA	21,8	29	G/GAA	27,25	52	GAA	intergenic_region	MODIFIER	LOC8061159-LOC8081242	gene-LOC8061159-gene-LOC8081242	intergenic_region	gene-LOC8061159-gene-LOC8081242	--	--	n.4070498_4070499insAA	--	--	--	--	--	--	--	--	--	--	--	--	--	--	--	--	--	--
chr1:4068754:4498218	chr1	4070509	C	T	SNP	C/T	23,8	31	C/T	28,23	51	T	downstream_gene_variant	MODIFIER	LOC8081242	gene-LOC8081242	transcript	rna-XM_002466237.2	protein_coding	--	c.*955G>A	--	--	--	--	446	--	XP_002466282.1	probable myosin-binding protein 5 [Sorghum bicolor]	sp|Q9LMC8|MYOB5_ARATH	Probable myosin-binding protein 5 OS=Arabidopsis thaliana OX=3702 GN=MYOB5 PE=2 SV=1	--	--	GO:0016021,GO:0017022	integral component of membrane:myosin binding	S:Function unknown	ENOG410YFZH(Pfam:DUF593)	PF04576.17	Zein-binding
chr1:4068754:4498218	chr1	4070509	C	T	SNP	C/T	23,8	31	C/T	28,23	51	T	intergenic_region	MODIFIER	LOC8061159-LOC8081242	gene-LOC8061159-gene-LOC8081242	intergenic_region	gene-LOC8061159-gene-LOC8081242	--	--	n.4070509C>T	--	--	--	--	--	--	--	--	--	--	--	--	--	--	--	--	--	--
chr1:4068754:4498218	chr1	4093223	C	T	SNP	C/T	14,16	30	C/T	20,11	31	T	intergenic_region	MODIFIER	LOC8081244-LOC8081246	gene-LOC8081244-gene-LOC8081246	intergenic_region	gene-LOC8081244-gene-LOC8081246	--	--	n.4093223C>T	--	--	--	--	--	--	--	--	--	--	--	--	--	--	--	--	--	--
chr1:4068754:4498218	chr1	4093230	T	C	SNP	T/T	31,2	33	C/T	26,5	31	C	intergenic_region	MODIFIER	LOC8081244-LOC8081246	gene-LOC8081244-gene-LOC8081246	intergenic_region	gene-LOC8081244-gene-LOC8081246	--	--	n.4093230T>C	--	--	--	--	--	--	--	--	--	--	--	--	--	--	--	--	--	--
chr1:4068754:4498218	chr1	4094781	A	G	SNP	A/G	29,4	33	A/G	24,9	33	G	intergenic_region	MODIFIER	LOC8081244-LOC8081246	gene-LOC8081244-gene-LOC8081246	intergenic_region	gene-LOC8081244-gene-LOC8081246	--	--	n.4094781A>G	--	--	--	--	--	--	--	--	--	--	--	--	--	--	--	--	--	--
chr1:4068754:4498218	chr1	4094784	C	T	SNP	C/T	29,4	33	C/T	25,9	34	T	intergenic_region	MODIFIER	LOC8081244-LOC8081246	gene-LOC8081244-gene-LOC8081246	intergenic_region	gene-LOC8081244-gene-LOC8081246	--	--	n.4094784C>T	--	--	--	--	--	--	--	--	--	--	--	--	--	--	--	--	--	--
chr1:4068754:4498218	chr1	4094802	G	T	SNP	G/T	29,4	33	G/T	25,9	34	T	intergenic_region	MODIFIER	LOC8081244-LOC8081246	gene-LOC8081244-gene-LOC8081246	intergenic_region	gene-LOC8081244-gene-LOC8081246	--	--	n.4094802G>T	--	--	--	--	--	--	--	--	--	--	--	--	--	--	--	--	--	--
chr1:4068754:4498218	chr1	4100748	C	A	SNP	A/C	36,31	67	A/C	46,49	95	A	intergenic_region	MODIFIER	LOC8081244-LOC8081246	gene-LOC8081244-gene-LOC8081246	intergenic_region	gene-LOC8081244-gene-LOC8081246	--	--	n.4100748C>A	--	--	--	--	--	--	--	--	--	--	--	--	--	--	--	--	--	--
chr1:4068754:4498218	chr1	4100821	G	A	SNP	A/G	56,23	79	A/G	69,21	90	A	intergenic_region	MODIFIER	LOC8081244-LOC8081246	gene-LOC8081244-gene-LOC8081246	intergenic_region	gene-LOC8081244-gene-LOC8081246	--	--	n.4100821G>A	--	--	--	--	--	--	--	--	--	--	--	--	--	--	--	--	--	--
chr1:4068754:4498218	chr1	4100825	G	A	SNP	A/G	53,24	77	A/G	64,21	85	A	intergenic_region	MODIFIER	LOC8081244-LOC8081246	gene-LOC8081244-gene-LOC8081246	intergenic_region	gene-LOC8081244-gene-LOC8081246	--	--	n.4100825G>A	--	--	--	--	--	--	--	--	--	--	--	--	--	--	--	--	--	--
chr1:4068754:4498218	chr1	4100884	C	T	SNP	C/T	58,22	80	C/T	65,23	88	T	intergenic_region	MODIFIER	LOC8081244-LOC8081246	gene-LOC8081244-gene-LOC8081246	intergenic_region	gene-LOC8081244-gene-LOC8081246	--	--	n.4100884C>T	--	--	--	--	--	--	--	--	--	--	--	--	--	--	--	--	--	--
chr1:4068754:4498218	chr1	4100927	G	A	SNP	A/G	58,20	78	A/G	53,23	76	A	intergenic_region	MODIFIER	LOC8081244-LOC8081246	gene-LOC8081244-gene-LOC8081246	intergenic_region	gene-LOC8081244-gene-LOC8081246	--	--	n.4100927G>A	--	--	--	--	--	--	--	--	--	--	--	--	--	--	--	--	--	--
chr1:4068754:4498218	chr1	4104806	G	C	SNP	C/G	18,3	21	G/G	14,0	14	C	intergenic_region	MODIFIER	LOC8081244-LOC8081246	gene-LOC8081244-gene-LOC8081246	intergenic_region	gene-LOC8081244-gene-LOC8081246	--	--	n.4104806G>C	--	--	--	--	--	--	--	--	--	--	--	--	--	--	--	--	--	--
chr1:4068754:4498218	chr1	4104814	C	T	SNP	C/T	19,4	23	C/C	14,0	14	T	intergenic_region	MODIFIER	LOC8081244-LOC8081246	gene-LOC8081244-gene-LOC8081246	intergenic_region	gene-LOC8081244-gene-LOC8081246	--	--	n.4104814C>T	--	--	--	--	--	--	--	--	--	--	--	--	--	--	--	--	--	--
chr1:4068754:4498218	chr1	4104822	A	G	SNP	A/G	17,4	21	A/A	15,0	15	G	intergenic_region	MODIFIER	LOC8081244-LOC8081246	gene-LOC8081244-gene-LOC8081246	intergenic_region	gene-LOC8081244-gene-LOC8081246	--	--	n.4104822A>G	--	--	--	--	--	--	--	--	--	--	--	--	--	--	--	--	--	--
chr1:4068754:4498218	chr1	4109112	G	A	SNP	A/G	24,12	36	G/G	28,0	28	A	intergenic_region	MODIFIER	LOC8081244-LOC8081246	gene-LOC8081244-gene-LOC8081246	intergenic_region	gene-LOC8081244-gene-LOC8081246	--	--	n.4109112G>A	--	--	--	--	--	--	--	--	--	--	--	--	--	--	--	--	--	--
chr1:4068754:4498218	chr1	4109127	A	G	SNP	A/G	16,15	31	A/A	15,2	17	G	intergenic_region	MODIFIER	LOC8081244-LOC8081246	gene-LOC8081244-gene-LOC8081246	intergenic_region	gene-LOC8081244-gene-LOC8081246	--	--	n.4109127A>G	--	--	--	--	--	--	--	--	--	--	--	--	--	--	--	--	--	--
chr1:4068754:4498218	chr1	4109167	G	A	SNP	A/G	24,6	30	G/G	21,0	21	A	intergenic_region	MODIFIER	LOC8081244-LOC8081246	gene-LOC8081244-gene-LOC8081246	intergenic_region	gene-LOC8081244-gene-LOC8081246	--	--	n.4109167G>A	--	--	--	--	--	--	--	--	--	--	--	--	--	--	--	--	--	--
chr1:4068754:4498218	chr1	4209187	C	T	SNP	C/T	19,7	26	C/C	24,3	29	T	intron_variant	MODIFIER	LOC8061166	gene-LOC8061166	transcript	rna-XM_002466248.2	protein_coding	(1/7)	c.159+787G>A	--	--	--	--	--	--	XP_002466293.1	rRNA-processing protein EFG1 [Sorghum bicolor]	sp|A8N5J5|EFG1P_COPC7	rRNA-processing protein EFG1 OS=Coprinopsis cinerea (strain Okayama-7 / 130 / ATCC MYA-4618 / FGSC 9003) OX=240176 GN=EFG1 PE=3 SV=1	--	--	GO:0000462,GO:0030688,GO:0006364,GO:0005730	maturation of SSU-rRNA from tricistronic rRNA transcript (SSU-rRNA, 5.8S rRNA, LSU-rRNA):preribosome, small subunit precursor:rRNA processing:nucleolus	S:Function unknown	ENOG4112ABV(involved in rRNA processing (By similarity))	PF10153.11	rRNA-processing protein Efg1
chr1:4068754:4498218	chr1	4213811	C	T	SNP	C/C	23,0	23	T/T	0,32	32	T	intergenic_region	MODIFIER	LOC8061166-LOC8081254	gene-LOC8061166-gene-LOC8081254	intergenic_region	gene-LOC8061166-gene-LOC8081254	--	--	n.4213811C>T	--	--	--	--	--	--	--	--	--	--	--	--	--	--	--	--	--	--
chr1:4068754:4498218	chr1	4227278	G	A	SNP	A/G	23,6	29	A/G	22,7	29	A	intron_variant	MODIFIER	LOC8081254	gene-LOC8081254	transcript	rna-XM_021451192.1	protein_coding	(3/6)	c.418-324C>T	--	--	--	--	--	--	XP_021306867.1	transcription factor UNE12 isoform X1 [Sorghum bicolor]	sp|O22768|UNE12_ARATH	Transcription factor UNE12 OS=Arabidopsis thaliana OX=3702 GN=UNE12 PE=1 SV=2	--	--	GO:0005634,GO:0046983,GO:0006357,GO:0000978,GO:0000981	nucleus:protein dimerization activity:regulation of transcription from RNA polymerase II promoter:RNA polymerase II core promoter proximal region sequence-specific DNA binding:RNA polymerase II transcription factor activity, sequence-specific DNA binding	K:Transcription	ENOG410YBM7(Transcription factor)	PF00010.28	Helix-loop-helix DNA-binding domain
chr1:4068754:4498218	chr1	4227278	G	A	SNP	A/G	23,6	29	A/G	22,7	29	A	intron_variant	MODIFIER	LOC8081254	gene-LOC8081254	transcript	rna-XM_002466249.2	protein_coding	(3/6)	c.415-324C>T	--	--	--	--	--	--	XP_002466294.1	transcription factor UNE12 isoform X2 [Sorghum bicolor]	sp|O22768|UNE12_ARATH	Transcription factor UNE12 OS=Arabidopsis thaliana OX=3702 GN=UNE12 PE=1 SV=2	--	--	GO:0005634,GO:0046983,GO:0006357,GO:0000978,GO:0000981	nucleus:protein dimerization activity:regulation of transcription from RNA polymerase II promoter:RNA polymerase II core promoter proximal region sequence-specific DNA binding:RNA polymerase II transcription factor activity, sequence-specific DNA binding	K:Transcription	ENOG410YBM7(Transcription factor)	PF00010.28	Helix-loop-helix DNA-binding domain
chr1:4068754:4498218	chr1	4227402	A	C	SNP	A/C	19,11	30	A/C	27,6	33	C	intron_variant	MODIFIER	LOC8081254	gene-LOC8081254	transcript	rna-XM_021451192.1	protein_coding	(3/6)	c.417+261T>G	--	--	--	--	--	--	XP_021306867.1	transcription factor UNE12 isoform X1 [Sorghum bicolor]	sp|O22768|UNE12_ARATH	Transcription factor UNE12 OS=Arabidopsis thaliana OX=3702 GN=UNE12 PE=1 SV=2	--	--	GO:0005634,GO:0046983,GO:0006357,GO:0000978,GO:0000981	nucleus:protein dimerization activity:regulation of transcription from RNA polymerase II promoter:RNA polymerase II core promoter proximal region sequence-specific DNA binding:RNA polymerase II transcription factor activity, sequence-specific DNA binding	K:Transcription	ENOG410YBM7(Transcription factor)	PF00010.28	Helix-loop-helix DNA-binding domain
chr1:4068754:4498218	chr1	4227402	A	C	SNP	A/C	19,11	30	A/C	27,6	33	C	intron_variant	MODIFIER	LOC8081254	gene-LOC8081254	transcript	rna-XM_002466249.2	protein_coding	(3/6)	c.414+261T>G	--	--	--	--	--	--	XP_002466294.1	transcription factor UNE12 isoform X2 [Sorghum bicolor]	sp|O22768|UNE12_ARATH	Transcription factor UNE12 OS=Arabidopsis thaliana OX=3702 GN=UNE12 PE=1 SV=2	--	--	GO:0005634,GO:0046983,GO:0006357,GO:0000978,GO:0000981	nucleus:protein dimerization activity:regulation of transcription from RNA polymerase II promoter:RNA polymerase II core promoter proximal region sequence-specific DNA binding:RNA polymerase II transcription factor activity, sequence-specific DNA binding	K:Transcription	ENOG410YBM7(Transcription factor)	PF00010.28	Helix-loop-helix DNA-binding domain
chr1:4068754:4498218	chr1	4227435	C	T	SNP	C/T	16,11	27	C/T	22,5	27	T	intron_variant	MODIFIER	LOC8081254	gene-LOC8081254	transcript	rna-XM_021451192.1	protein_coding	(3/6)	c.417+228G>A	--	--	--	--	--	--	XP_021306867.1	transcription factor UNE12 isoform X1 [Sorghum bicolor]	sp|O22768|UNE12_ARATH	Transcription factor UNE12 OS=Arabidopsis thaliana OX=3702 GN=UNE12 PE=1 SV=2	--	--	GO:0005634,GO:0046983,GO:0006357,GO:0000978,GO:0000981	nucleus:protein dimerization activity:regulation of transcription from RNA polymerase II promoter:RNA polymerase II core promoter proximal region sequence-specific DNA binding:RNA polymerase II transcription factor activity, sequence-specific DNA binding	K:Transcription	ENOG410YBM7(Transcription factor)	PF00010.28	Helix-loop-helix DNA-binding domain
chr1:4068754:4498218	chr1	4227435	C	T	SNP	C/T	16,11	27	C/T	22,5	27	T	intron_variant	MODIFIER	LOC8081254	gene-LOC8081254	transcript	rna-XM_002466249.2	protein_coding	(3/6)	c.414+228G>A	--	--	--	--	--	--	XP_002466294.1	transcription factor UNE12 isoform X2 [Sorghum bicolor]	sp|O22768|UNE12_ARATH	Transcription factor UNE12 OS=Arabidopsis thaliana OX=3702 GN=UNE12 PE=1 SV=2	--	--	GO:0005634,GO:0046983,GO:0006357,GO:0000978,GO:0000981	nucleus:protein dimerization activity:regulation of transcription from RNA polymerase II promoter:RNA polymerase II core promoter proximal region sequence-specific DNA binding:RNA polymerase II transcription factor activity, sequence-specific DNA binding	K:Transcription	ENOG410YBM7(Transcription factor)	PF00010.28	Helix-loop-helix DNA-binding domain
chr1:4068754:4498218	chr1	4241086	G	A	SNP	A/G	18,3	21	G/G	14,0	14	A	intergenic_region	MODIFIER	LOC8081255-LOC8061167	gene-LOC8081255-gene-LOC8061167	intergenic_region	gene-LOC8081255-gene-LOC8061167	--	--	n.4241086G>A	--	--	--	--	--	--	--	--	--	--	--	--	--	--	--	--	--	--
chr1:4068754:4498218	chr1	4260119	G	A	SNP	G/G	18,0	18	A/G	11,6	17	A	intergenic_region	MODIFIER	LOC8061167-LOC8081256	gene-LOC8061167-gene-LOC8081256	intergenic_region	gene-LOC8061167-gene-LOC8081256	--	--	n.4260119G>A	--	--	--	--	--	--	--	--	--	--	--	--	--	--	--	--	--	--
chr1:4068754:4498218	chr1	4260121	G	A	SNP	G/G	19,0	19	A/G	11,6	17	A	intergenic_region	MODIFIER	LOC8061167-LOC8081256	gene-LOC8061167-gene-LOC8081256	intergenic_region	gene-LOC8061167-gene-LOC8081256	--	--	n.4260121G>A	--	--	--	--	--	--	--	--	--	--	--	--	--	--	--	--	--	--
chr1:4068754:4498218	chr1	4262945	T	C	SNP	C/T	21,4	25	T/T	19,0	19	C	intergenic_region	MODIFIER	LOC8061167-LOC8081256	gene-LOC8061167-gene-LOC8081256	intergenic_region	gene-LOC8061167-gene-LOC8081256	--	--	n.4262945T>C	--	--	--	--	--	--	--	--	--	--	--	--	--	--	--	--	--	--
chr1:4068754:4498218	chr1	4270489	A	G	SNP	A/G	20,47	67	A/G	25,27	52	G	missense_variant	MODERATE	LOC8081256	gene-LOC8081256	transcript	rna-XM_002463694.2	protein_coding	(2/7)	c.289A>G	p.Asn97Asp	475/1512	289/912	97/303	--	--	XP_002463739.2	uncharacterized protein LOC8081256 [Sorghum bicolor]	sp|P42390|TRPA_MAIZE	Indole-3-glycerol phosphate lyase, chloroplastic OS=Zea mays OX=4577 GN=BX1 PE=1 SV=2	ko00400,ko00260	Phenylalanine, tyrosine and tryptophan biosynthesis:Glycine, serine and threonine metabolism	GO:0005829,GO:0000162,GO:0009507,GO:0004834	cytosol:tryptophan biosynthetic process:chloroplast:tryptophan synthase activity	E:Amino acid transport and metabolism	COG0159(The alpha subunit is responsible for the aldol cleavage of indoleglycerol phosphate to indole and glyceraldehyde 3- phosphate (By similarity))	PF00290.22,PF00977.23	Tryptophan synthase alpha chain:Histidine biosynthesis protein
chr1:4068754:4498218	chr1	4270489	A	G	SNP	A/G	20,47	67	A/G	25,27	52	G	upstream_gene_variant	MODIFIER	LOC8061168	gene-LOC8061168	transcript	rna-XM_002466250.2	protein_coding	--	c.-717T>C	--	--	--	--	694	--	XP_002466295.2	glutathione S-transferase T3 [Sorghum bicolor]	sp|Q9FHE1|GSTT3_ARATH	Glutathione S-transferase T3 OS=Arabidopsis thaliana OX=3702 GN=GSTT3 PE=2 SV=1	--	--	--	--	S:Function unknown,S:Function unknown,S:Function unknown	ENOG41105GI(protein Sb02g010580 source):ENOG410ZRC6(-):ENOG41103WM(-)	PF14303.8	No apical meristem-associated C-terminal domain
chr1:4068754:4498218	chr1	4286258	C	T	SNP	C/T	21,5	26	C/T	17,3	20	T	synonymous_variant	LOW	LOC8061170	gene-LOC8061170	transcript	rna-XM_021447831.1	protein_coding	(1/17)	c.30G>A	p.Pro10Pro	379/2633	30/1857	10/618	--	--	XP_021303506.1	guanylate-binding protein 4 isoform X1 [Sorghum bicolor]	sp|Q96PP9|GBP4_HUMAN	Guanylate-binding protein 4 OS=Homo sapiens OX=9606 GN=GBP4 PE=1 SV=2	--	--	GO:0016021,GO:0003924,GO:0005525	integral component of membrane:GTPase activity:GTP binding	S:Function unknown	ENOG410XR6Z(Guanylate binding protein)	PF02263.21,PF02841.16	Guanylate-binding protein, N-terminal domain:Guanylate-binding protein, C-terminal domain
chr1:4068754:4498218	chr1	4286258	C	T	SNP	C/T	21,5	26	C/T	17,3	20	T	synonymous_variant	LOW	LOC8061170	gene-LOC8061170	transcript	rna-XM_002466251.2	protein_coding	(1/17)	c.30G>A	p.Pro10Pro	379/2621	30/1845	10/614	--	--	XP_002466296.1	guanylate-binding protein 4 isoform X2 [Sorghum bicolor]	sp|Q96PP9|GBP4_HUMAN	Guanylate-binding protein 4 OS=Homo sapiens OX=9606 GN=GBP4 PE=1 SV=2	--	--	GO:0016021,GO:0003924,GO:0005525	integral component of membrane:GTPase activity:GTP binding	S:Function unknown	ENOG410XR6Z(Guanylate binding protein)	PF02263.21,PF02841.16	Guanylate-binding protein, N-terminal domain:Guanylate-binding protein, C-terminal domain
chr1:4068754:4498218	chr1	4286258	C	T	SNP	C/T	21,5	26	C/T	17,3	20	T	downstream_gene_variant	MODIFIER	LOC110430320	gene-LOC110430320	transcript	rna-XR_002447680.1	pseudogene	--	n.*1894G>A	--	--	--	--	1894	--	KXG37363.1	hypothetical protein SORBI_3001G056900 [Sorghum bicolor]	--	--	--	--	--	--	--	--	--	--
chr1:4068754:4498218	chr1	4286258	C	T	SNP	C/T	21,5	26	C/T	17,3	20	T	downstream_gene_variant	MODIFIER	LOC110430320	gene-LOC110430320	transcript	rna-XR_002447683.1	pseudogene	--	n.*1894G>A	--	--	--	--	1894	--	KXG37363.1	hypothetical protein SORBI_3001G056900 [Sorghum bicolor]	--	--	--	--	--	--	--	--	--	--
chr1:4068754:4498218	chr1	4286266	ACCGCCC	A	INDEL	A/ACCGCCC	21,6	27	A/ACCGCCC	16,3	19	A	conservative_inframe_deletion	MODERATE	LOC8061170	gene-LOC8061170	transcript	rna-XM_021447831.1	protein_coding	(1/17)	c.16_21delGGGCGG	p.Gly6_Arg7del	370/2633	16/1857	6/618	--	--	XP_021303506.1	guanylate-binding protein 4 isoform X1 [Sorghum bicolor]	sp|Q96PP9|GBP4_HUMAN	Guanylate-binding protein 4 OS=Homo sapiens OX=9606 GN=GBP4 PE=1 SV=2	--	--	GO:0016021,GO:0003924,GO:0005525	integral component of membrane:GTPase activity:GTP binding	S:Function unknown	ENOG410XR6Z(Guanylate binding protein)	PF02263.21,PF02841.16	Guanylate-binding protein, N-terminal domain:Guanylate-binding protein, C-terminal domain
chr1:4068754:4498218	chr1	4286266	ACCGCCC	A	INDEL	A/ACCGCCC	21,6	27	A/ACCGCCC	16,3	19	A	conservative_inframe_deletion	MODERATE	LOC8061170	gene-LOC8061170	transcript	rna-XM_002466251.2	protein_coding	(1/17)	c.16_21delGGGCGG	p.Gly6_Arg7del	370/2621	16/1845	6/614	--	--	XP_002466296.1	guanylate-binding protein 4 isoform X2 [Sorghum bicolor]	sp|Q96PP9|GBP4_HUMAN	Guanylate-binding protein 4 OS=Homo sapiens OX=9606 GN=GBP4 PE=1 SV=2	--	--	GO:0016021,GO:0003924,GO:0005525	integral component of membrane:GTPase activity:GTP binding	S:Function unknown	ENOG410XR6Z(Guanylate binding protein)	PF02263.21,PF02841.16	Guanylate-binding protein, N-terminal domain:Guanylate-binding protein, C-terminal domain
chr1:4068754:4498218	chr1	4286266	ACCGCCC	A	INDEL	A/ACCGCCC	21,6	27	A/ACCGCCC	16,3	19	A	downstream_gene_variant	MODIFIER	LOC110430320	gene-LOC110430320	transcript	rna-XR_002447680.1	pseudogene	--	n.*1880_*1885delGGGCGG	--	--	--	--	1885	--	KXG37363.1	hypothetical protein SORBI_3001G056900 [Sorghum bicolor]	--	--	--	--	--	--	--	--	--	--
chr1:4068754:4498218	chr1	4286266	ACCGCCC	A	INDEL	A/ACCGCCC	21,6	27	A/ACCGCCC	16,3	19	A	downstream_gene_variant	MODIFIER	LOC110430320	gene-LOC110430320	transcript	rna-XR_002447683.1	pseudogene	--	n.*1880_*1885delGGGCGG	--	--	--	--	1885	--	KXG37363.1	hypothetical protein SORBI_3001G056900 [Sorghum bicolor]	--	--	--	--	--	--	--	--	--	--
chr1:4068754:4498218	chr1	4286295	G	T	SNP	G/T	16,6	22	G/T	13,3	16	T	5_prime_UTR_variant	MODIFIER	LOC8061170	gene-LOC8061170	transcript	rna-XM_021447831.1	protein_coding	(1/17)	c.-8C>A	--	--	--	--	8	--	XP_021303506.1	guanylate-binding protein 4 isoform X1 [Sorghum bicolor]	sp|Q96PP9|GBP4_HUMAN	Guanylate-binding protein 4 OS=Homo sapiens OX=9606 GN=GBP4 PE=1 SV=2	--	--	GO:0016021,GO:0003924,GO:0005525	integral component of membrane:GTPase activity:GTP binding	S:Function unknown	ENOG410XR6Z(Guanylate binding protein)	PF02263.21,PF02841.16	Guanylate-binding protein, N-terminal domain:Guanylate-binding protein, C-terminal domain
chr1:4068754:4498218	chr1	4286295	G	T	SNP	G/T	16,6	22	G/T	13,3	16	T	5_prime_UTR_variant	MODIFIER	LOC8061170	gene-LOC8061170	transcript	rna-XM_002466251.2	protein_coding	(1/17)	c.-8C>A	--	--	--	--	8	--	XP_002466296.1	guanylate-binding protein 4 isoform X2 [Sorghum bicolor]	sp|Q96PP9|GBP4_HUMAN	Guanylate-binding protein 4 OS=Homo sapiens OX=9606 GN=GBP4 PE=1 SV=2	--	--	GO:0016021,GO:0003924,GO:0005525	integral component of membrane:GTPase activity:GTP binding	S:Function unknown	ENOG410XR6Z(Guanylate binding protein)	PF02263.21,PF02841.16	Guanylate-binding protein, N-terminal domain:Guanylate-binding protein, C-terminal domain
chr1:4068754:4498218	chr1	4286295	G	T	SNP	G/T	16,6	22	G/T	13,3	16	T	downstream_gene_variant	MODIFIER	LOC110430320	gene-LOC110430320	transcript	rna-XR_002447680.1	pseudogene	--	n.*1857C>A	--	--	--	--	1857	--	KXG37363.1	hypothetical protein SORBI_3001G056900 [Sorghum bicolor]	--	--	--	--	--	--	--	--	--	--
chr1:4068754:4498218	chr1	4286295	G	T	SNP	G/T	16,6	22	G/T	13,3	16	T	downstream_gene_variant	MODIFIER	LOC110430320	gene-LOC110430320	transcript	rna-XR_002447683.1	pseudogene	--	n.*1857C>A	--	--	--	--	1857	--	KXG37363.1	hypothetical protein SORBI_3001G056900 [Sorghum bicolor]	--	--	--	--	--	--	--	--	--	--
chr1:4068754:4498218	chr1	4286298	G	A	SNP	A/G	15,6	21	A/G	14,3	17	A	5_prime_UTR_variant	MODIFIER	LOC8061170	gene-LOC8061170	transcript	rna-XM_021447831.1	protein_coding	(1/17)	c.-11C>T	--	--	--	--	11	--	XP_021303506.1	guanylate-binding protein 4 isoform X1 [Sorghum bicolor]	sp|Q96PP9|GBP4_HUMAN	Guanylate-binding protein 4 OS=Homo sapiens OX=9606 GN=GBP4 PE=1 SV=2	--	--	GO:0016021,GO:0003924,GO:0005525	integral component of membrane:GTPase activity:GTP binding	S:Function unknown	ENOG410XR6Z(Guanylate binding protein)	PF02263.21,PF02841.16	Guanylate-binding protein, N-terminal domain:Guanylate-binding protein, C-terminal domain
chr1:4068754:4498218	chr1	4286298	G	A	SNP	A/G	15,6	21	A/G	14,3	17	A	5_prime_UTR_variant	MODIFIER	LOC8061170	gene-LOC8061170	transcript	rna-XM_002466251.2	protein_coding	(1/17)	c.-11C>T	--	--	--	--	11	--	XP_002466296.1	guanylate-binding protein 4 isoform X2 [Sorghum bicolor]	sp|Q96PP9|GBP4_HUMAN	Guanylate-binding protein 4 OS=Homo sapiens OX=9606 GN=GBP4 PE=1 SV=2	--	--	GO:0016021,GO:0003924,GO:0005525	integral component of membrane:GTPase activity:GTP binding	S:Function unknown	ENOG410XR6Z(Guanylate binding protein)	PF02263.21,PF02841.16	Guanylate-binding protein, N-terminal domain:Guanylate-binding protein, C-terminal domain
chr1:4068754:4498218	chr1	4286298	G	A	SNP	A/G	15,6	21	A/G	14,3	17	A	downstream_gene_variant	MODIFIER	LOC110430320	gene-LOC110430320	transcript	rna-XR_002447680.1	pseudogene	--	n.*1854C>T	--	--	--	--	1854	--	KXG37363.1	hypothetical protein SORBI_3001G056900 [Sorghum bicolor]	--	--	--	--	--	--	--	--	--	--
chr1:4068754:4498218	chr1	4286298	G	A	SNP	A/G	15,6	21	A/G	14,3	17	A	downstream_gene_variant	MODIFIER	LOC110430320	gene-LOC110430320	transcript	rna-XR_002447683.1	pseudogene	--	n.*1854C>T	--	--	--	--	1854	--	KXG37363.1	hypothetical protein SORBI_3001G056900 [Sorghum bicolor]	--	--	--	--	--	--	--	--	--	--
chr1:4068754:4498218	chr1	4286301	CA	C	INDEL	C/CA	17,6	23	C/CA	15,3	18	C	5_prime_UTR_variant	MODIFIER	LOC8061170	gene-LOC8061170	transcript	rna-XM_021447831.1	protein_coding	(1/17)	c.-15delT	--	--	--	--	15	--	XP_021303506.1	guanylate-binding protein 4 isoform X1 [Sorghum bicolor]	sp|Q96PP9|GBP4_HUMAN	Guanylate-binding protein 4 OS=Homo sapiens OX=9606 GN=GBP4 PE=1 SV=2	--	--	GO:0016021,GO:0003924,GO:0005525	integral component of membrane:GTPase activity:GTP binding	S:Function unknown	ENOG410XR6Z(Guanylate binding protein)	PF02263.21,PF02841.16	Guanylate-binding protein, N-terminal domain:Guanylate-binding protein, C-terminal domain
chr1:4068754:4498218	chr1	4286301	CA	C	INDEL	C/CA	17,6	23	C/CA	15,3	18	C	5_prime_UTR_variant	MODIFIER	LOC8061170	gene-LOC8061170	transcript	rna-XM_002466251.2	protein_coding	(1/17)	c.-15delT	--	--	--	--	15	--	XP_002466296.1	guanylate-binding protein 4 isoform X2 [Sorghum bicolor]	sp|Q96PP9|GBP4_HUMAN	Guanylate-binding protein 4 OS=Homo sapiens OX=9606 GN=GBP4 PE=1 SV=2	--	--	GO:0016021,GO:0003924,GO:0005525	integral component of membrane:GTPase activity:GTP binding	S:Function unknown	ENOG410XR6Z(Guanylate binding protein)	PF02263.21,PF02841.16	Guanylate-binding protein, N-terminal domain:Guanylate-binding protein, C-terminal domain
chr1:4068754:4498218	chr1	4286301	CA	C	INDEL	C/CA	17,6	23	C/CA	15,3	18	C	downstream_gene_variant	MODIFIER	LOC110430320	gene-LOC110430320	transcript	rna-XR_002447680.1	pseudogene	--	n.*1850delT	--	--	--	--	1850	--	KXG37363.1	hypothetical protein SORBI_3001G056900 [Sorghum bicolor]	--	--	--	--	--	--	--	--	--	--
chr1:4068754:4498218	chr1	4286301	CA	C	INDEL	C/CA	17,6	23	C/CA	15,3	18	C	downstream_gene_variant	MODIFIER	LOC110430320	gene-LOC110430320	transcript	rna-XR_002447683.1	pseudogene	--	n.*1850delT	--	--	--	--	1850	--	KXG37363.1	hypothetical protein SORBI_3001G056900 [Sorghum bicolor]	--	--	--	--	--	--	--	--	--	--
chr1:4068754:4498218	chr1	4286315	TC	T	INDEL	T/TC	18,6	24	T/TC	16,3	19	T	5_prime_UTR_variant	MODIFIER	LOC8061170	gene-LOC8061170	transcript	rna-XM_021447831.1	protein_coding	(1/17)	c.-29delG	--	--	--	--	29	--	XP_021303506.1	guanylate-binding protein 4 isoform X1 [Sorghum bicolor]	sp|Q96PP9|GBP4_HUMAN	Guanylate-binding protein 4 OS=Homo sapiens OX=9606 GN=GBP4 PE=1 SV=2	--	--	GO:0016021,GO:0003924,GO:0005525	integral component of membrane:GTPase activity:GTP binding	S:Function unknown	ENOG410XR6Z(Guanylate binding protein)	PF02263.21,PF02841.16	Guanylate-binding protein, N-terminal domain:Guanylate-binding protein, C-terminal domain
chr1:4068754:4498218	chr1	4286315	TC	T	INDEL	T/TC	18,6	24	T/TC	16,3	19	T	5_prime_UTR_variant	MODIFIER	LOC8061170	gene-LOC8061170	transcript	rna-XM_002466251.2	protein_coding	(1/17)	c.-29delG	--	--	--	--	29	--	XP_002466296.1	guanylate-binding protein 4 isoform X2 [Sorghum bicolor]	sp|Q96PP9|GBP4_HUMAN	Guanylate-binding protein 4 OS=Homo sapiens OX=9606 GN=GBP4 PE=1 SV=2	--	--	GO:0016021,GO:0003924,GO:0005525	integral component of membrane:GTPase activity:GTP binding	S:Function unknown	ENOG410XR6Z(Guanylate binding protein)	PF02263.21,PF02841.16	Guanylate-binding protein, N-terminal domain:Guanylate-binding protein, C-terminal domain
chr1:4068754:4498218	chr1	4286315	TC	T	INDEL	T/TC	18,6	24	T/TC	16,3	19	T	downstream_gene_variant	MODIFIER	LOC110430320	gene-LOC110430320	transcript	rna-XR_002447680.1	pseudogene	--	n.*1836delG	--	--	--	--	1836	--	KXG37363.1	hypothetical protein SORBI_3001G056900 [Sorghum bicolor]	--	--	--	--	--	--	--	--	--	--
chr1:4068754:4498218	chr1	4286315	TC	T	INDEL	T/TC	18,6	24	T/TC	16,3	19	T	downstream_gene_variant	MODIFIER	LOC110430320	gene-LOC110430320	transcript	rna-XR_002447683.1	pseudogene	--	n.*1836delG	--	--	--	--	1836	--	KXG37363.1	hypothetical protein SORBI_3001G056900 [Sorghum bicolor]	--	--	--	--	--	--	--	--	--	--
chr1:4068754:4498218	chr1	4286318	C	T	SNP	C/T	19,6	25	C/T	17,3	20	T	5_prime_UTR_variant	MODIFIER	LOC8061170	gene-LOC8061170	transcript	rna-XM_021447831.1	protein_coding	(1/17)	c.-31G>A	--	--	--	--	31	--	XP_021303506.1	guanylate-binding protein 4 isoform X1 [Sorghum bicolor]	sp|Q96PP9|GBP4_HUMAN	Guanylate-binding protein 4 OS=Homo sapiens OX=9606 GN=GBP4 PE=1 SV=2	--	--	GO:0016021,GO:0003924,GO:0005525	integral component of membrane:GTPase activity:GTP binding	S:Function unknown	ENOG410XR6Z(Guanylate binding protein)	PF02263.21,PF02841.16	Guanylate-binding protein, N-terminal domain:Guanylate-binding protein, C-terminal domain
chr1:4068754:4498218	chr1	4286318	C	T	SNP	C/T	19,6	25	C/T	17,3	20	T	5_prime_UTR_variant	MODIFIER	LOC8061170	gene-LOC8061170	transcript	rna-XM_002466251.2	protein_coding	(1/17)	c.-31G>A	--	--	--	--	31	--	XP_002466296.1	guanylate-binding protein 4 isoform X2 [Sorghum bicolor]	sp|Q96PP9|GBP4_HUMAN	Guanylate-binding protein 4 OS=Homo sapiens OX=9606 GN=GBP4 PE=1 SV=2	--	--	GO:0016021,GO:0003924,GO:0005525	integral component of membrane:GTPase activity:GTP binding	S:Function unknown	ENOG410XR6Z(Guanylate binding protein)	PF02263.21,PF02841.16	Guanylate-binding protein, N-terminal domain:Guanylate-binding protein, C-terminal domain
chr1:4068754:4498218	chr1	4286318	C	T	SNP	C/T	19,6	25	C/T	17,3	20	T	downstream_gene_variant	MODIFIER	LOC110430320	gene-LOC110430320	transcript	rna-XR_002447680.1	pseudogene	--	n.*1834G>A	--	--	--	--	1834	--	KXG37363.1	hypothetical protein SORBI_3001G056900 [Sorghum bicolor]	--	--	--	--	--	--	--	--	--	--
chr1:4068754:4498218	chr1	4286318	C	T	SNP	C/T	19,6	25	C/T	17,3	20	T	downstream_gene_variant	MODIFIER	LOC110430320	gene-LOC110430320	transcript	rna-XR_002447683.1	pseudogene	--	n.*1834G>A	--	--	--	--	1834	--	KXG37363.1	hypothetical protein SORBI_3001G056900 [Sorghum bicolor]	--	--	--	--	--	--	--	--	--	--
chr1:4068754:4498218	chr1	4286322	G	A	SNP	A/G	18,6	24	A/G	17,3	20	A	5_prime_UTR_variant	MODIFIER	LOC8061170	gene-LOC8061170	transcript	rna-XM_021447831.1	protein_coding	(1/17)	c.-35C>T	--	--	--	--	35	--	XP_021303506.1	guanylate-binding protein 4 isoform X1 [Sorghum bicolor]	sp|Q96PP9|GBP4_HUMAN	Guanylate-binding protein 4 OS=Homo sapiens OX=9606 GN=GBP4 PE=1 SV=2	--	--	GO:0016021,GO:0003924,GO:0005525	integral component of membrane:GTPase activity:GTP binding	S:Function unknown	ENOG410XR6Z(Guanylate binding protein)	PF02263.21,PF02841.16	Guanylate-binding protein, N-terminal domain:Guanylate-binding protein, C-terminal domain
chr1:4068754:4498218	chr1	4286322	G	A	SNP	A/G	18,6	24	A/G	17,3	20	A	5_prime_UTR_variant	MODIFIER	LOC8061170	gene-LOC8061170	transcript	rna-XM_002466251.2	protein_coding	(1/17)	c.-35C>T	--	--	--	--	35	--	XP_002466296.1	guanylate-binding protein 4 isoform X2 [Sorghum bicolor]	sp|Q96PP9|GBP4_HUMAN	Guanylate-binding protein 4 OS=Homo sapiens OX=9606 GN=GBP4 PE=1 SV=2	--	--	GO:0016021,GO:0003924,GO:0005525	integral component of membrane:GTPase activity:GTP binding	S:Function unknown	ENOG410XR6Z(Guanylate binding protein)	PF02263.21,PF02841.16	Guanylate-binding protein, N-terminal domain:Guanylate-binding protein, C-terminal domain
chr1:4068754:4498218	chr1	4286322	G	A	SNP	A/G	18,6	24	A/G	17,3	20	A	downstream_gene_variant	MODIFIER	LOC110430320	gene-LOC110430320	transcript	rna-XR_002447680.1	pseudogene	--	n.*1830C>T	--	--	--	--	1830	--	KXG37363.1	hypothetical protein SORBI_3001G056900 [Sorghum bicolor]	--	--	--	--	--	--	--	--	--	--
chr1:4068754:4498218	chr1	4286322	G	A	SNP	A/G	18,6	24	A/G	17,3	20	A	downstream_gene_variant	MODIFIER	LOC110430320	gene-LOC110430320	transcript	rna-XR_002447683.1	pseudogene	--	n.*1830C>T	--	--	--	--	1830	--	KXG37363.1	hypothetical protein SORBI_3001G056900 [Sorghum bicolor]	--	--	--	--	--	--	--	--	--	--
chr1:4068754:4498218	chr1	4286350	G	A	SNP	A/G	16,6	22	A/G	16,3	19	A	5_prime_UTR_variant	MODIFIER	LOC8061170	gene-LOC8061170	transcript	rna-XM_021447831.1	protein_coding	(1/17)	c.-63C>T	--	--	--	--	63	--	XP_021303506.1	guanylate-binding protein 4 isoform X1 [Sorghum bicolor]	sp|Q96PP9|GBP4_HUMAN	Guanylate-binding protein 4 OS=Homo sapiens OX=9606 GN=GBP4 PE=1 SV=2	--	--	GO:0016021,GO:0003924,GO:0005525	integral component of membrane:GTPase activity:GTP binding	S:Function unknown	ENOG410XR6Z(Guanylate binding protein)	PF02263.21,PF02841.16	Guanylate-binding protein, N-terminal domain:Guanylate-binding protein, C-terminal domain
chr1:4068754:4498218	chr1	4286350	G	A	SNP	A/G	16,6	22	A/G	16,3	19	A	5_prime_UTR_variant	MODIFIER	LOC8061170	gene-LOC8061170	transcript	rna-XM_002466251.2	protein_coding	(1/17)	c.-63C>T	--	--	--	--	63	--	XP_002466296.1	guanylate-binding protein 4 isoform X2 [Sorghum bicolor]	sp|Q96PP9|GBP4_HUMAN	Guanylate-binding protein 4 OS=Homo sapiens OX=9606 GN=GBP4 PE=1 SV=2	--	--	GO:0016021,GO:0003924,GO:0005525	integral component of membrane:GTPase activity:GTP binding	S:Function unknown	ENOG410XR6Z(Guanylate binding protein)	PF02263.21,PF02841.16	Guanylate-binding protein, N-terminal domain:Guanylate-binding protein, C-terminal domain
chr1:4068754:4498218	chr1	4286350	G	A	SNP	A/G	16,6	22	A/G	16,3	19	A	downstream_gene_variant	MODIFIER	LOC110430320	gene-LOC110430320	transcript	rna-XR_002447680.1	pseudogene	--	n.*1802C>T	--	--	--	--	1802	--	KXG37363.1	hypothetical protein SORBI_3001G056900 [Sorghum bicolor]	--	--	--	--	--	--	--	--	--	--
chr1:4068754:4498218	chr1	4286350	G	A	SNP	A/G	16,6	22	A/G	16,3	19	A	downstream_gene_variant	MODIFIER	LOC110430320	gene-LOC110430320	transcript	rna-XR_002447683.1	pseudogene	--	n.*1802C>T	--	--	--	--	1802	--	KXG37363.1	hypothetical protein SORBI_3001G056900 [Sorghum bicolor]	--	--	--	--	--	--	--	--	--	--
chr1:4068754:4498218	chr1	4286374	C	T	SNP	C/T	17,6	23	C/T	14,1	15	T	5_prime_UTR_variant	MODIFIER	LOC8061170	gene-LOC8061170	transcript	rna-XM_021447831.1	protein_coding	(1/17)	c.-87G>A	--	--	--	--	87	--	XP_021303506.1	guanylate-binding protein 4 isoform X1 [Sorghum bicolor]	sp|Q96PP9|GBP4_HUMAN	Guanylate-binding protein 4 OS=Homo sapiens OX=9606 GN=GBP4 PE=1 SV=2	--	--	GO:0016021,GO:0003924,GO:0005525	integral component of membrane:GTPase activity:GTP binding	S:Function unknown	ENOG410XR6Z(Guanylate binding protein)	PF02263.21,PF02841.16	Guanylate-binding protein, N-terminal domain:Guanylate-binding protein, C-terminal domain
chr1:4068754:4498218	chr1	4286374	C	T	SNP	C/T	17,6	23	C/T	14,1	15	T	5_prime_UTR_variant	MODIFIER	LOC8061170	gene-LOC8061170	transcript	rna-XM_002466251.2	protein_coding	(1/17)	c.-87G>A	--	--	--	--	87	--	XP_002466296.1	guanylate-binding protein 4 isoform X2 [Sorghum bicolor]	sp|Q96PP9|GBP4_HUMAN	Guanylate-binding protein 4 OS=Homo sapiens OX=9606 GN=GBP4 PE=1 SV=2	--	--	GO:0016021,GO:0003924,GO:0005525	integral component of membrane:GTPase activity:GTP binding	S:Function unknown	ENOG410XR6Z(Guanylate binding protein)	PF02263.21,PF02841.16	Guanylate-binding protein, N-terminal domain:Guanylate-binding protein, C-terminal domain
chr1:4068754:4498218	chr1	4286374	C	T	SNP	C/T	17,6	23	C/T	14,1	15	T	downstream_gene_variant	MODIFIER	LOC110430320	gene-LOC110430320	transcript	rna-XR_002447680.1	pseudogene	--	n.*1778G>A	--	--	--	--	1778	--	KXG37363.1	hypothetical protein SORBI_3001G056900 [Sorghum bicolor]	--	--	--	--	--	--	--	--	--	--
chr1:4068754:4498218	chr1	4286374	C	T	SNP	C/T	17,6	23	C/T	14,1	15	T	downstream_gene_variant	MODIFIER	LOC110430320	gene-LOC110430320	transcript	rna-XR_002447683.1	pseudogene	--	n.*1778G>A	--	--	--	--	1778	--	KXG37363.1	hypothetical protein SORBI_3001G056900 [Sorghum bicolor]	--	--	--	--	--	--	--	--	--	--
chr1:4068754:4498218	chr1	4286385	A	C	SNP	A/C	19,2	21	A/A	17,0	17	C	5_prime_UTR_premature_start_codon_gain_variant	LOW	LOC8061170	gene-LOC8061170	transcript	rna-XM_021447831.1	protein_coding	(1/17)	c.-98T>G	--	--	--	--	--	--	XP_021303506.1	guanylate-binding protein 4 isoform X1 [Sorghum bicolor]	sp|Q96PP9|GBP4_HUMAN	Guanylate-binding protein 4 OS=Homo sapiens OX=9606 GN=GBP4 PE=1 SV=2	--	--	GO:0016021,GO:0003924,GO:0005525	integral component of membrane:GTPase activity:GTP binding	S:Function unknown	ENOG410XR6Z(Guanylate binding protein)	PF02263.21,PF02841.16	Guanylate-binding protein, N-terminal domain:Guanylate-binding protein, C-terminal domain
chr1:4068754:4498218	chr1	4286385	A	C	SNP	A/C	19,2	21	A/A	17,0	17	C	5_prime_UTR_premature_start_codon_gain_variant	LOW	LOC8061170	gene-LOC8061170	transcript	rna-XM_002466251.2	protein_coding	(1/17)	c.-98T>G	--	--	--	--	--	--	XP_002466296.1	guanylate-binding protein 4 isoform X2 [Sorghum bicolor]	sp|Q96PP9|GBP4_HUMAN	Guanylate-binding protein 4 OS=Homo sapiens OX=9606 GN=GBP4 PE=1 SV=2	--	--	GO:0016021,GO:0003924,GO:0005525	integral component of membrane:GTPase activity:GTP binding	S:Function unknown	ENOG410XR6Z(Guanylate binding protein)	PF02263.21,PF02841.16	Guanylate-binding protein, N-terminal domain:Guanylate-binding protein, C-terminal domain
chr1:4068754:4498218	chr1	4286385	A	C	SNP	A/C	19,2	21	A/A	17,0	17	C	5_prime_UTR_variant	MODIFIER	LOC8061170	gene-LOC8061170	transcript	rna-XM_021447831.1	protein_coding	(1/17)	c.-98T>G	--	--	--	--	98	--	XP_021303506.1	guanylate-binding protein 4 isoform X1 [Sorghum bicolor]	sp|Q96PP9|GBP4_HUMAN	Guanylate-binding protein 4 OS=Homo sapiens OX=9606 GN=GBP4 PE=1 SV=2	--	--	GO:0016021,GO:0003924,GO:0005525	integral component of membrane:GTPase activity:GTP binding	S:Function unknown	ENOG410XR6Z(Guanylate binding protein)	PF02263.21,PF02841.16	Guanylate-binding protein, N-terminal domain:Guanylate-binding protein, C-terminal domain
chr1:4068754:4498218	chr1	4286385	A	C	SNP	A/C	19,2	21	A/A	17,0	17	C	5_prime_UTR_variant	MODIFIER	LOC8061170	gene-LOC8061170	transcript	rna-XM_002466251.2	protein_coding	(1/17)	c.-98T>G	--	--	--	--	98	--	XP_002466296.1	guanylate-binding protein 4 isoform X2 [Sorghum bicolor]	sp|Q96PP9|GBP4_HUMAN	Guanylate-binding protein 4 OS=Homo sapiens OX=9606 GN=GBP4 PE=1 SV=2	--	--	GO:0016021,GO:0003924,GO:0005525	integral component of membrane:GTPase activity:GTP binding	S:Function unknown	ENOG410XR6Z(Guanylate binding protein)	PF02263.21,PF02841.16	Guanylate-binding protein, N-terminal domain:Guanylate-binding protein, C-terminal domain
chr1:4068754:4498218	chr1	4286385	A	C	SNP	A/C	19,2	21	A/A	17,0	17	C	downstream_gene_variant	MODIFIER	LOC110430320	gene-LOC110430320	transcript	rna-XR_002447680.1	pseudogene	--	n.*1767T>G	--	--	--	--	1767	--	KXG37363.1	hypothetical protein SORBI_3001G056900 [Sorghum bicolor]	--	--	--	--	--	--	--	--	--	--
chr1:4068754:4498218	chr1	4286385	A	C	SNP	A/C	19,2	21	A/A	17,0	17	C	downstream_gene_variant	MODIFIER	LOC110430320	gene-LOC110430320	transcript	rna-XR_002447683.1	pseudogene	--	n.*1767T>G	--	--	--	--	1767	--	KXG37363.1	hypothetical protein SORBI_3001G056900 [Sorghum bicolor]	--	--	--	--	--	--	--	--	--	--
chr1:4068754:4498218	chr1	4286386	A	ACTCTTGTCGAGCTTACCGGCGAGAGCGT	INDEL	A/ACTCTTGTCGAGCTTACCGGCGAGAGCGT	19,2	21	A/A	17,0	17	ACTCTTGTCGAGCTTACCGGCGAGAGCGT	5_prime_UTR_variant	MODIFIER	LOC8061170	gene-LOC8061170	transcript	rna-XM_021447831.1	protein_coding	(1/17)	c.-100_-99insACGCTCTCGCCGGTAAGCTCGACAAGAG	--	--	--	--	100	--	XP_021303506.1	guanylate-binding protein 4 isoform X1 [Sorghum bicolor]	sp|Q96PP9|GBP4_HUMAN	Guanylate-binding protein 4 OS=Homo sapiens OX=9606 GN=GBP4 PE=1 SV=2	--	--	GO:0016021,GO:0003924,GO:0005525	integral component of membrane:GTPase activity:GTP binding	S:Function unknown	ENOG410XR6Z(Guanylate binding protein)	PF02263.21,PF02841.16	Guanylate-binding protein, N-terminal domain:Guanylate-binding protein, C-terminal domain
chr1:4068754:4498218	chr1	4286386	A	ACTCTTGTCGAGCTTACCGGCGAGAGCGT	INDEL	A/ACTCTTGTCGAGCTTACCGGCGAGAGCGT	19,2	21	A/A	17,0	17	ACTCTTGTCGAGCTTACCGGCGAGAGCGT	5_prime_UTR_variant	MODIFIER	LOC8061170	gene-LOC8061170	transcript	rna-XM_002466251.2	protein_coding	(1/17)	c.-100_-99insACGCTCTCGCCGGTAAGCTCGACAAGAG	--	--	--	--	100	--	XP_002466296.1	guanylate-binding protein 4 isoform X2 [Sorghum bicolor]	sp|Q96PP9|GBP4_HUMAN	Guanylate-binding protein 4 OS=Homo sapiens OX=9606 GN=GBP4 PE=1 SV=2	--	--	GO:0016021,GO:0003924,GO:0005525	integral component of membrane:GTPase activity:GTP binding	S:Function unknown	ENOG410XR6Z(Guanylate binding protein)	PF02263.21,PF02841.16	Guanylate-binding protein, N-terminal domain:Guanylate-binding protein, C-terminal domain
chr1:4068754:4498218	chr1	4286386	A	ACTCTTGTCGAGCTTACCGGCGAGAGCGT	INDEL	A/ACTCTTGTCGAGCTTACCGGCGAGAGCGT	19,2	21	A/A	17,0	17	ACTCTTGTCGAGCTTACCGGCGAGAGCGT	downstream_gene_variant	MODIFIER	LOC110430320	gene-LOC110430320	transcript	rna-XR_002447680.1	pseudogene	--	n.*1765_*1766insACGCTCTCGCCGGTAAGCTCGACAAGAG	--	--	--	--	1765	--	KXG37363.1	hypothetical protein SORBI_3001G056900 [Sorghum bicolor]	--	--	--	--	--	--	--	--	--	--
chr1:4068754:4498218	chr1	4286386	A	ACTCTTGTCGAGCTTACCGGCGAGAGCGT	INDEL	A/ACTCTTGTCGAGCTTACCGGCGAGAGCGT	19,2	21	A/A	17,0	17	ACTCTTGTCGAGCTTACCGGCGAGAGCGT	downstream_gene_variant	MODIFIER	LOC110430320	gene-LOC110430320	transcript	rna-XR_002447683.1	pseudogene	--	n.*1765_*1766insACGCTCTCGCCGGTAAGCTCGACAAGAG	--	--	--	--	1765	--	KXG37363.1	hypothetical protein SORBI_3001G056900 [Sorghum bicolor]	--	--	--	--	--	--	--	--	--	--
chr1:4068754:4498218	chr1	4292939	C	CA	INDEL	C/CA	4,16	20	CA/CA	2,13	17	CA	intergenic_region	MODIFIER	LOC110430320-LOC8081257	gene-LOC110430320-gene-LOC8081257	intergenic_region	gene-LOC110430320-gene-LOC8081257	--	--	n.4292939_4292940insA	--	--	--	--	--	--	--	--	--	--	--	--	--	--	--	--	--	--
chr1:4068754:4498218	chr1	4303630	C	T	SNP	C/T	38,8	46	C/T	40,12	52	T	upstream_gene_variant	MODIFIER	LOC8081257	gene-LOC8081257	transcript	rna-XM_002466252.2	protein_coding	--	c.-2105G>A	--	--	--	--	1830	--	XP_002466297.1	uncharacterized protein LOC8081257 [Sorghum bicolor]	--	--	--	--	--	--	S:Function unknown	ENOG4111S35(Plant-specific domain TIGR01615 family protein)	PF04720.14	PDDEXK-like family of unknown function
chr1:4068754:4498218	chr1	4303630	C	T	SNP	C/T	38,8	46	C/T	40,12	52	T	intergenic_region	MODIFIER	LOC8081257-LOC8081258	gene-LOC8081257-gene-LOC8081258	intergenic_region	gene-LOC8081257-gene-LOC8081258	--	--	n.4303630C>T	--	--	--	--	--	--	--	--	--	--	--	--	--	--	--	--	--	--
chr1:4068754:4498218	chr1	4303700	C	A	SNP	C/C	42,0	42	A/C	38,12	50	A	upstream_gene_variant	MODIFIER	LOC8081257	gene-LOC8081257	transcript	rna-XM_002466252.2	protein_coding	--	c.-2175G>T	--	--	--	--	1900	--	XP_002466297.1	uncharacterized protein LOC8081257 [Sorghum bicolor]	--	--	--	--	--	--	S:Function unknown	ENOG4111S35(Plant-specific domain TIGR01615 family protein)	PF04720.14	PDDEXK-like family of unknown function
chr1:4068754:4498218	chr1	4303700	C	A	SNP	C/C	42,0	42	A/C	38,12	50	A	intergenic_region	MODIFIER	LOC8081257-LOC8081258	gene-LOC8081257-gene-LOC8081258	intergenic_region	gene-LOC8081257-gene-LOC8081258	--	--	n.4303700C>A	--	--	--	--	--	--	--	--	--	--	--	--	--	--	--	--	--	--
chr1:4068754:4498218	chr1	4303797	T	C	SNP	C/T	31,7	38	C/T	42,15	57	C	upstream_gene_variant	MODIFIER	LOC8081257	gene-LOC8081257	transcript	rna-XM_002466252.2	protein_coding	--	c.-2272A>G	--	--	--	--	1997	--	XP_002466297.1	uncharacterized protein LOC8081257 [Sorghum bicolor]	--	--	--	--	--	--	S:Function unknown	ENOG4111S35(Plant-specific domain TIGR01615 family protein)	PF04720.14	PDDEXK-like family of unknown function
chr1:4068754:4498218	chr1	4303797	T	C	SNP	C/T	31,7	38	C/T	42,15	57	C	intergenic_region	MODIFIER	LOC8081257-LOC8081258	gene-LOC8081257-gene-LOC8081258	intergenic_region	gene-LOC8081257-gene-LOC8081258	--	--	n.4303797T>C	--	--	--	--	--	--	--	--	--	--	--	--	--	--	--	--	--	--
chr1:4068754:4498218	chr1	4303817	A	T	SNP	A/T	29,6	35	A/T	38,16	54	T	intergenic_region	MODIFIER	LOC8081257-LOC8081258	gene-LOC8081257-gene-LOC8081258	intergenic_region	gene-LOC8081257-gene-LOC8081258	--	--	n.4303817A>T	--	--	--	--	--	--	--	--	--	--	--	--	--	--	--	--	--	--
chr1:4068754:4498218	chr1	4310352	G	C	SNP	C/G	15,16	31	C/G	25,11	36	C	intergenic_region	MODIFIER	LOC8081257-LOC8081258	gene-LOC8081257-gene-LOC8081258	intergenic_region	gene-LOC8081257-gene-LOC8081258	--	--	n.4310352G>C	--	--	--	--	--	--	--	--	--	--	--	--	--	--	--	--	--	--
chr1:4068754:4498218	chr1	4310425	T	C	SNP	C/T	14,20	34	C/T	27,13	40	C	intergenic_region	MODIFIER	LOC8081257-LOC8081258	gene-LOC8081257-gene-LOC8081258	intergenic_region	gene-LOC8081257-gene-LOC8081258	--	--	n.4310425T>C	--	--	--	--	--	--	--	--	--	--	--	--	--	--	--	--	--	--
chr1:4068754:4498218	chr1	4310445	T	G	SNP	G/T	15,15	30	G/T	24,11	35	G	intergenic_region	MODIFIER	LOC8081257-LOC8081258	gene-LOC8081257-gene-LOC8081258	intergenic_region	gene-LOC8081257-gene-LOC8081258	--	--	n.4310445T>G	--	--	--	--	--	--	--	--	--	--	--	--	--	--	--	--	--	--
chr1:4068754:4498218	chr1	4310507	C	T	SNP	C/T	15,6	21	C/T	24,10	34	T	intergenic_region	MODIFIER	LOC8081257-LOC8081258	gene-LOC8081257-gene-LOC8081258	intergenic_region	gene-LOC8081257-gene-LOC8081258	--	--	n.4310507C>T	--	--	--	--	--	--	--	--	--	--	--	--	--	--	--	--	--	--
chr1:4068754:4498218	chr1	4310522	C	T	SNP	C/T	17,4	21	C/T	26,9	35	T	intergenic_region	MODIFIER	LOC8081257-LOC8081258	gene-LOC8081257-gene-LOC8081258	intergenic_region	gene-LOC8081257-gene-LOC8081258	--	--	n.4310522C>T	--	--	--	--	--	--	--	--	--	--	--	--	--	--	--	--	--	--
chr1:4068754:4498218	chr1	4332552	G	A	SNP	G/G	22,0	22	A/G	16,4	20	A	splice_region_variant&intron_variant	LOW	LOC8061171	gene-LOC8061171	transcript	rna-XM_021456116.1	protein_coding	(1/3)	c.-156-7G>A	--	--	--	--	--	--	XP_002463742.1	uncharacterized protein LOC8061171 [Sorghum bicolor]	--	--	--	--	GO:0003735,GO:0005634,GO:0005840,GO:0016021,GO:0006412	structural constituent of ribosome:nucleus:ribosome:integral component of membrane:translation	S:Function unknown	ENOG410YF3T(Chromosome 11 open reading frame 30)	PF03735.16	ENT domain
chr1:4068754:4498218	chr1	4332552	G	A	SNP	G/G	22,0	22	A/G	16,4	20	A	upstream_gene_variant	MODIFIER	LOC8061171	gene-LOC8061171	transcript	rna-XM_021456128.1	protein_coding	--	c.-1436G>A	--	--	--	--	170	--	XP_002463742.1	uncharacterized protein LOC8061171 [Sorghum bicolor]	--	--	--	--	GO:0003735,GO:0005634,GO:0005840,GO:0016021,GO:0006412	structural constituent of ribosome:nucleus:ribosome:integral component of membrane:translation	S:Function unknown	ENOG410YF3T(Chromosome 11 open reading frame 30)	PF03735.16	ENT domain
chr1:4068754:4498218	chr1	4332552	G	A	SNP	G/G	22,0	22	A/G	16,4	20	A	intron_variant	MODIFIER	LOC8061171	gene-LOC8061171	transcript	rna-XM_002463697.2	protein_coding	(1/3)	c.-152-11G>A	--	--	--	--	--	--	XP_002463742.1	uncharacterized protein LOC8061171 [Sorghum bicolor]	--	--	--	--	GO:0003735,GO:0005634,GO:0005840,GO:0016021,GO:0006412	structural constituent of ribosome:nucleus:ribosome:integral component of membrane:translation	S:Function unknown	ENOG410YF3T(Chromosome 11 open reading frame 30)	PF03735.16	ENT domain
chr1:4068754:4498218	chr1	4332560	C	T	SNP	C/C	22,0	22	C/T	15,4	19	T	splice_region_variant&intron_variant	LOW	LOC8061171	gene-LOC8061171	transcript	rna-XM_002463697.2	protein_coding	(1/3)	c.-152-3C>T	--	--	--	--	--	--	XP_002463742.1	uncharacterized protein LOC8061171 [Sorghum bicolor]	--	--	--	--	GO:0003735,GO:0005634,GO:0005840,GO:0016021,GO:0006412	structural constituent of ribosome:nucleus:ribosome:integral component of membrane:translation	S:Function unknown	ENOG410YF3T(Chromosome 11 open reading frame 30)	PF03735.16	ENT domain
chr1:4068754:4498218	chr1	4332560	C	T	SNP	C/C	22,0	22	C/T	15,4	19	T	splice_region_variant	LOW	LOC8061171	gene-LOC8061171	transcript	rna-XM_021456116.1	protein_coding	(2/4)	c.-155C>T	--	--	--	--	--	--	XP_002463742.1	uncharacterized protein LOC8061171 [Sorghum bicolor]	--	--	--	--	GO:0003735,GO:0005634,GO:0005840,GO:0016021,GO:0006412	structural constituent of ribosome:nucleus:ribosome:integral component of membrane:translation	S:Function unknown	ENOG410YF3T(Chromosome 11 open reading frame 30)	PF03735.16	ENT domain
chr1:4068754:4498218	chr1	4332560	C	T	SNP	C/C	22,0	22	C/T	15,4	19	T	5_prime_UTR_variant	MODIFIER	LOC8061171	gene-LOC8061171	transcript	rna-XM_021456116.1	protein_coding	(2/4)	c.-155C>T	--	--	--	--	1910	--	XP_002463742.1	uncharacterized protein LOC8061171 [Sorghum bicolor]	--	--	--	--	GO:0003735,GO:0005634,GO:0005840,GO:0016021,GO:0006412	structural constituent of ribosome:nucleus:ribosome:integral component of membrane:translation	S:Function unknown	ENOG410YF3T(Chromosome 11 open reading frame 30)	PF03735.16	ENT domain
chr1:4068754:4498218	chr1	4332560	C	T	SNP	C/C	22,0	22	C/T	15,4	19	T	upstream_gene_variant	MODIFIER	LOC8061171	gene-LOC8061171	transcript	rna-XM_021456128.1	protein_coding	--	c.-1428C>T	--	--	--	--	162	--	XP_002463742.1	uncharacterized protein LOC8061171 [Sorghum bicolor]	--	--	--	--	GO:0003735,GO:0005634,GO:0005840,GO:0016021,GO:0006412	structural constituent of ribosome:nucleus:ribosome:integral component of membrane:translation	S:Function unknown	ENOG410YF3T(Chromosome 11 open reading frame 30)	PF03735.16	ENT domain
chr1:4068754:4498218	chr1	4332575	C	T	SNP	C/C	23,2	25	C/T	13,4	17	T	5_prime_UTR_variant	MODIFIER	LOC8061171	gene-LOC8061171	transcript	rna-XM_002463697.2	protein_coding	(2/4)	c.-140C>T	--	--	--	--	1895	--	XP_002463742.1	uncharacterized protein LOC8061171 [Sorghum bicolor]	--	--	--	--	GO:0003735,GO:0005634,GO:0005840,GO:0016021,GO:0006412	structural constituent of ribosome:nucleus:ribosome:integral component of membrane:translation	S:Function unknown	ENOG410YF3T(Chromosome 11 open reading frame 30)	PF03735.16	ENT domain
chr1:4068754:4498218	chr1	4332575	C	T	SNP	C/C	23,2	25	C/T	13,4	17	T	5_prime_UTR_variant	MODIFIER	LOC8061171	gene-LOC8061171	transcript	rna-XM_021456116.1	protein_coding	(2/4)	c.-140C>T	--	--	--	--	1895	--	XP_002463742.1	uncharacterized protein LOC8061171 [Sorghum bicolor]	--	--	--	--	GO:0003735,GO:0005634,GO:0005840,GO:0016021,GO:0006412	structural constituent of ribosome:nucleus:ribosome:integral component of membrane:translation	S:Function unknown	ENOG410YF3T(Chromosome 11 open reading frame 30)	PF03735.16	ENT domain
chr1:4068754:4498218	chr1	4332575	C	T	SNP	C/C	23,2	25	C/T	13,4	17	T	upstream_gene_variant	MODIFIER	LOC8061171	gene-LOC8061171	transcript	rna-XM_021456128.1	protein_coding	--	c.-1413C>T	--	--	--	--	147	--	XP_002463742.1	uncharacterized protein LOC8061171 [Sorghum bicolor]	--	--	--	--	GO:0003735,GO:0005634,GO:0005840,GO:0016021,GO:0006412	structural constituent of ribosome:nucleus:ribosome:integral component of membrane:translation	S:Function unknown	ENOG410YF3T(Chromosome 11 open reading frame 30)	PF03735.16	ENT domain
chr1:4068754:4498218	chr1	4332601	C	G	SNP	C/G	25,2	27	C/G	12,7	19	G	5_prime_UTR_variant	MODIFIER	LOC8061171	gene-LOC8061171	transcript	rna-XM_002463697.2	protein_coding	(2/4)	c.-114C>G	--	--	--	--	1869	--	XP_002463742.1	uncharacterized protein LOC8061171 [Sorghum bicolor]	--	--	--	--	GO:0003735,GO:0005634,GO:0005840,GO:0016021,GO:0006412	structural constituent of ribosome:nucleus:ribosome:integral component of membrane:translation	S:Function unknown	ENOG410YF3T(Chromosome 11 open reading frame 30)	PF03735.16	ENT domain
chr1:4068754:4498218	chr1	4332601	C	G	SNP	C/G	25,2	27	C/G	12,7	19	G	5_prime_UTR_variant	MODIFIER	LOC8061171	gene-LOC8061171	transcript	rna-XM_021456116.1	protein_coding	(2/4)	c.-114C>G	--	--	--	--	1869	--	XP_002463742.1	uncharacterized protein LOC8061171 [Sorghum bicolor]	--	--	--	--	GO:0003735,GO:0005634,GO:0005840,GO:0016021,GO:0006412	structural constituent of ribosome:nucleus:ribosome:integral component of membrane:translation	S:Function unknown	ENOG410YF3T(Chromosome 11 open reading frame 30)	PF03735.16	ENT domain
chr1:4068754:4498218	chr1	4332601	C	G	SNP	C/G	25,2	27	C/G	12,7	19	G	upstream_gene_variant	MODIFIER	LOC8061171	gene-LOC8061171	transcript	rna-XM_021456128.1	protein_coding	--	c.-1387C>G	--	--	--	--	121	--	XP_002463742.1	uncharacterized protein LOC8061171 [Sorghum bicolor]	--	--	--	--	GO:0003735,GO:0005634,GO:0005840,GO:0016021,GO:0006412	structural constituent of ribosome:nucleus:ribosome:integral component of membrane:translation	S:Function unknown	ENOG410YF3T(Chromosome 11 open reading frame 30)	PF03735.16	ENT domain
chr1:4068754:4498218	chr1	4332603	G	C	SNP	C/G	24,2	26	C/G	11,7	18	C	5_prime_UTR_variant	MODIFIER	LOC8061171	gene-LOC8061171	transcript	rna-XM_002463697.2	protein_coding	(2/4)	c.-112G>C	--	--	--	--	1867	--	XP_002463742.1	uncharacterized protein LOC8061171 [Sorghum bicolor]	--	--	--	--	GO:0003735,GO:0005634,GO:0005840,GO:0016021,GO:0006412	structural constituent of ribosome:nucleus:ribosome:integral component of membrane:translation	S:Function unknown	ENOG410YF3T(Chromosome 11 open reading frame 30)	PF03735.16	ENT domain
chr1:4068754:4498218	chr1	4332603	G	C	SNP	C/G	24,2	26	C/G	11,7	18	C	5_prime_UTR_variant	MODIFIER	LOC8061171	gene-LOC8061171	transcript	rna-XM_021456116.1	protein_coding	(2/4)	c.-112G>C	--	--	--	--	1867	--	XP_002463742.1	uncharacterized protein LOC8061171 [Sorghum bicolor]	--	--	--	--	GO:0003735,GO:0005634,GO:0005840,GO:0016021,GO:0006412	structural constituent of ribosome:nucleus:ribosome:integral component of membrane:translation	S:Function unknown	ENOG410YF3T(Chromosome 11 open reading frame 30)	PF03735.16	ENT domain
chr1:4068754:4498218	chr1	4332603	G	C	SNP	C/G	24,2	26	C/G	11,7	18	C	upstream_gene_variant	MODIFIER	LOC8061171	gene-LOC8061171	transcript	rna-XM_021456128.1	protein_coding	--	c.-1385G>C	--	--	--	--	119	--	XP_002463742.1	uncharacterized protein LOC8061171 [Sorghum bicolor]	--	--	--	--	GO:0003735,GO:0005634,GO:0005840,GO:0016021,GO:0006412	structural constituent of ribosome:nucleus:ribosome:integral component of membrane:translation	S:Function unknown	ENOG410YF3T(Chromosome 11 open reading frame 30)	PF03735.16	ENT domain
chr1:4068754:4498218	chr1	4332616	G	T	SNP	G/T	23,2	25	G/T	11,7	18	T	5_prime_UTR_variant	MODIFIER	LOC8061171	gene-LOC8061171	transcript	rna-XM_002463697.2	protein_coding	(2/4)	c.-99G>T	--	--	--	--	1854	--	XP_002463742.1	uncharacterized protein LOC8061171 [Sorghum bicolor]	--	--	--	--	GO:0003735,GO:0005634,GO:0005840,GO:0016021,GO:0006412	structural constituent of ribosome:nucleus:ribosome:integral component of membrane:translation	S:Function unknown	ENOG410YF3T(Chromosome 11 open reading frame 30)	PF03735.16	ENT domain
chr1:4068754:4498218	chr1	4332616	G	T	SNP	G/T	23,2	25	G/T	11,7	18	T	5_prime_UTR_variant	MODIFIER	LOC8061171	gene-LOC8061171	transcript	rna-XM_021456116.1	protein_coding	(2/4)	c.-99G>T	--	--	--	--	1854	--	XP_002463742.1	uncharacterized protein LOC8061171 [Sorghum bicolor]	--	--	--	--	GO:0003735,GO:0005634,GO:0005840,GO:0016021,GO:0006412	structural constituent of ribosome:nucleus:ribosome:integral component of membrane:translation	S:Function unknown	ENOG410YF3T(Chromosome 11 open reading frame 30)	PF03735.16	ENT domain
chr1:4068754:4498218	chr1	4332616	G	T	SNP	G/T	23,2	25	G/T	11,7	18	T	upstream_gene_variant	MODIFIER	LOC8061171	gene-LOC8061171	transcript	rna-XM_021456128.1	protein_coding	--	c.-1372G>T	--	--	--	--	106	--	XP_002463742.1	uncharacterized protein LOC8061171 [Sorghum bicolor]	--	--	--	--	GO:0003735,GO:0005634,GO:0005840,GO:0016021,GO:0006412	structural constituent of ribosome:nucleus:ribosome:integral component of membrane:translation	S:Function unknown	ENOG410YF3T(Chromosome 11 open reading frame 30)	PF03735.16	ENT domain
chr1:4068754:4498218	chr1	4332641	G	A	SNP	A/G	23,2	25	A/G	16,7	23	A	5_prime_UTR_variant	MODIFIER	LOC8061171	gene-LOC8061171	transcript	rna-XM_002463697.2	protein_coding	(2/4)	c.-74G>A	--	--	--	--	1829	--	XP_002463742.1	uncharacterized protein LOC8061171 [Sorghum bicolor]	--	--	--	--	GO:0003735,GO:0005634,GO:0005840,GO:0016021,GO:0006412	structural constituent of ribosome:nucleus:ribosome:integral component of membrane:translation	S:Function unknown	ENOG410YF3T(Chromosome 11 open reading frame 30)	PF03735.16	ENT domain
chr1:4068754:4498218	chr1	4332641	G	A	SNP	A/G	23,2	25	A/G	16,7	23	A	5_prime_UTR_variant	MODIFIER	LOC8061171	gene-LOC8061171	transcript	rna-XM_021456116.1	protein_coding	(2/4)	c.-74G>A	--	--	--	--	1829	--	XP_002463742.1	uncharacterized protein LOC8061171 [Sorghum bicolor]	--	--	--	--	GO:0003735,GO:0005634,GO:0005840,GO:0016021,GO:0006412	structural constituent of ribosome:nucleus:ribosome:integral component of membrane:translation	S:Function unknown	ENOG410YF3T(Chromosome 11 open reading frame 30)	PF03735.16	ENT domain
chr1:4068754:4498218	chr1	4332641	G	A	SNP	A/G	23,2	25	A/G	16,7	23	A	upstream_gene_variant	MODIFIER	LOC8061171	gene-LOC8061171	transcript	rna-XM_021456128.1	protein_coding	--	c.-1347G>A	--	--	--	--	81	--	XP_002463742.1	uncharacterized protein LOC8061171 [Sorghum bicolor]	--	--	--	--	GO:0003735,GO:0005634,GO:0005840,GO:0016021,GO:0006412	structural constituent of ribosome:nucleus:ribosome:integral component of membrane:translation	S:Function unknown	ENOG410YF3T(Chromosome 11 open reading frame 30)	PF03735.16	ENT domain
chr1:4068754:4498218	chr1	4332648	C	T	SNP	C/T	21,2	23	C/T	16,7	23	T	5_prime_UTR_variant	MODIFIER	LOC8061171	gene-LOC8061171	transcript	rna-XM_002463697.2	protein_coding	(2/4)	c.-67C>T	--	--	--	--	1822	--	XP_002463742.1	uncharacterized protein LOC8061171 [Sorghum bicolor]	--	--	--	--	GO:0003735,GO:0005634,GO:0005840,GO:0016021,GO:0006412	structural constituent of ribosome:nucleus:ribosome:integral component of membrane:translation	S:Function unknown	ENOG410YF3T(Chromosome 11 open reading frame 30)	PF03735.16	ENT domain
chr1:4068754:4498218	chr1	4332648	C	T	SNP	C/T	21,2	23	C/T	16,7	23	T	5_prime_UTR_variant	MODIFIER	LOC8061171	gene-LOC8061171	transcript	rna-XM_021456116.1	protein_coding	(2/4)	c.-67C>T	--	--	--	--	1822	--	XP_002463742.1	uncharacterized protein LOC8061171 [Sorghum bicolor]	--	--	--	--	GO:0003735,GO:0005634,GO:0005840,GO:0016021,GO:0006412	structural constituent of ribosome:nucleus:ribosome:integral component of membrane:translation	S:Function unknown	ENOG410YF3T(Chromosome 11 open reading frame 30)	PF03735.16	ENT domain
chr1:4068754:4498218	chr1	4332648	C	T	SNP	C/T	21,2	23	C/T	16,7	23	T	upstream_gene_variant	MODIFIER	LOC8061171	gene-LOC8061171	transcript	rna-XM_021456128.1	protein_coding	--	c.-1340C>T	--	--	--	--	74	--	XP_002463742.1	uncharacterized protein LOC8061171 [Sorghum bicolor]	--	--	--	--	GO:0003735,GO:0005634,GO:0005840,GO:0016021,GO:0006412	structural constituent of ribosome:nucleus:ribosome:integral component of membrane:translation	S:Function unknown	ENOG410YF3T(Chromosome 11 open reading frame 30)	PF03735.16	ENT domain
chr1:4068754:4498218	chr1	4332657	C	T	SNP	C/T	22,2	24	C/T	17,5	22	T	5_prime_UTR_variant	MODIFIER	LOC8061171	gene-LOC8061171	transcript	rna-XM_002463697.2	protein_coding	(2/4)	c.-58C>T	--	--	--	--	1813	--	XP_002463742.1	uncharacterized protein LOC8061171 [Sorghum bicolor]	--	--	--	--	GO:0003735,GO:0005634,GO:0005840,GO:0016021,GO:0006412	structural constituent of ribosome:nucleus:ribosome:integral component of membrane:translation	S:Function unknown	ENOG410YF3T(Chromosome 11 open reading frame 30)	PF03735.16	ENT domain
chr1:4068754:4498218	chr1	4332657	C	T	SNP	C/T	22,2	24	C/T	17,5	22	T	5_prime_UTR_variant	MODIFIER	LOC8061171	gene-LOC8061171	transcript	rna-XM_021456116.1	protein_coding	(2/4)	c.-58C>T	--	--	--	--	1813	--	XP_002463742.1	uncharacterized protein LOC8061171 [Sorghum bicolor]	--	--	--	--	GO:0003735,GO:0005634,GO:0005840,GO:0016021,GO:0006412	structural constituent of ribosome:nucleus:ribosome:integral component of membrane:translation	S:Function unknown	ENOG410YF3T(Chromosome 11 open reading frame 30)	PF03735.16	ENT domain
chr1:4068754:4498218	chr1	4332657	C	T	SNP	C/T	22,2	24	C/T	17,5	22	T	upstream_gene_variant	MODIFIER	LOC8061171	gene-LOC8061171	transcript	rna-XM_021456128.1	protein_coding	--	c.-1331C>T	--	--	--	--	65	--	XP_002463742.1	uncharacterized protein LOC8061171 [Sorghum bicolor]	--	--	--	--	GO:0003735,GO:0005634,GO:0005840,GO:0016021,GO:0006412	structural constituent of ribosome:nucleus:ribosome:integral component of membrane:translation	S:Function unknown	ENOG410YF3T(Chromosome 11 open reading frame 30)	PF03735.16	ENT domain
chr1:4068754:4498218	chr1	4370864	T	A	SNP	A/T	28,6	34	T/T	27,0	27	A	upstream_gene_variant	MODIFIER	LOC8081260	gene-LOC8081260	transcript	rna-XM_002466255.2	protein_coding	--	c.-1668A>T	--	--	--	--	819	--	XP_002466300.1	heat stress transcription factor A-2e [Sorghum bicolor]	sp|Q6F388|HFA2E_ORYSJ	Heat stress transcription factor A-2e OS=Oryza sativa subsp. japonica OX=39947 GN=HSFA2E PE=2 SV=1	--	--	GO:0043565,GO:0003700,GO:0005634,GO:0006357,GO:0000978,GO:0034605	sequence-specific DNA binding:transcription factor activity, sequence-specific DNA binding:nucleus:regulation of transcription from RNA polymerase II promoter:RNA polymerase II core promoter proximal region sequence-specific DNA binding:cellular response to heat	K:Transcription	COG5169(Transcription factor)	PF00447.19,PF03310.15	HSF-type DNA-binding:Caulimovirus DNA-binding protein
chr1:4068754:4498218	chr1	4370864	T	A	SNP	A/T	28,6	34	T/T	27,0	27	A	intron_variant	MODIFIER	LOC8081261	gene-LOC8081261	transcript	rna-XM_002463699.2	protein_coding	(2/3)	c.613+18T>A	--	--	--	--	--	--	XP_002463744.2	BI1-like protein [Sorghum bicolor]	sp|Q9M1V9|LFG2_ARATH	Protein LIFEGUARD 2 OS=Arabidopsis thaliana OX=3702 GN=LFG2 PE=2 SV=1	--	--	GO:0016021	integral component of membrane	S:Function unknown	COG0670(Membrane)	PF01027.22	Inhibitor of apoptosis-promoting Bax1
chr1:4068754:4498218	chr1	4370871	A	T	SNP	A/T	28,6	34	A/A	28,0	28	T	upstream_gene_variant	MODIFIER	LOC8081260	gene-LOC8081260	transcript	rna-XM_002466255.2	protein_coding	--	c.-1675T>A	--	--	--	--	826	--	XP_002466300.1	heat stress transcription factor A-2e [Sorghum bicolor]	sp|Q6F388|HFA2E_ORYSJ	Heat stress transcription factor A-2e OS=Oryza sativa subsp. japonica OX=39947 GN=HSFA2E PE=2 SV=1	--	--	GO:0043565,GO:0003700,GO:0005634,GO:0006357,GO:0000978,GO:0034605	sequence-specific DNA binding:transcription factor activity, sequence-specific DNA binding:nucleus:regulation of transcription from RNA polymerase II promoter:RNA polymerase II core promoter proximal region sequence-specific DNA binding:cellular response to heat	K:Transcription	COG5169(Transcription factor)	PF00447.19,PF03310.15	HSF-type DNA-binding:Caulimovirus DNA-binding protein
chr1:4068754:4498218	chr1	4370871	A	T	SNP	A/T	28,6	34	A/A	28,0	28	T	intron_variant	MODIFIER	LOC8081261	gene-LOC8081261	transcript	rna-XM_002463699.2	protein_coding	(2/3)	c.613+25A>T	--	--	--	--	--	--	XP_002463744.2	BI1-like protein [Sorghum bicolor]	sp|Q9M1V9|LFG2_ARATH	Protein LIFEGUARD 2 OS=Arabidopsis thaliana OX=3702 GN=LFG2 PE=2 SV=1	--	--	GO:0016021	integral component of membrane	S:Function unknown	COG0670(Membrane)	PF01027.22	Inhibitor of apoptosis-promoting Bax1
chr1:4068754:4498218	chr1	4370873	AG	A	INDEL	A/AG	29,6	35	AG/AG	28,0	28	A	upstream_gene_variant	MODIFIER	LOC8081260	gene-LOC8081260	transcript	rna-XM_002466255.2	protein_coding	--	c.-1678delC	--	--	--	--	829	--	XP_002466300.1	heat stress transcription factor A-2e [Sorghum bicolor]	sp|Q6F388|HFA2E_ORYSJ	Heat stress transcription factor A-2e OS=Oryza sativa subsp. japonica OX=39947 GN=HSFA2E PE=2 SV=1	--	--	GO:0043565,GO:0003700,GO:0005634,GO:0006357,GO:0000978,GO:0034605	sequence-specific DNA binding:transcription factor activity, sequence-specific DNA binding:nucleus:regulation of transcription from RNA polymerase II promoter:RNA polymerase II core promoter proximal region sequence-specific DNA binding:cellular response to heat	K:Transcription	COG5169(Transcription factor)	PF00447.19,PF03310.15	HSF-type DNA-binding:Caulimovirus DNA-binding protein
chr1:4068754:4498218	chr1	4370873	AG	A	INDEL	A/AG	29,6	35	AG/AG	28,0	28	A	intron_variant	MODIFIER	LOC8081261	gene-LOC8081261	transcript	rna-XM_002463699.2	protein_coding	(2/3)	c.613+28delG	--	--	--	--	--	--	XP_002463744.2	BI1-like protein [Sorghum bicolor]	sp|Q9M1V9|LFG2_ARATH	Protein LIFEGUARD 2 OS=Arabidopsis thaliana OX=3702 GN=LFG2 PE=2 SV=1	--	--	GO:0016021	integral component of membrane	S:Function unknown	COG0670(Membrane)	PF01027.22	Inhibitor of apoptosis-promoting Bax1
chr1:4068754:4498218	chr1	4378079	A	G	SNP	A/G	24,19	43	A/G	26,18	44	G	upstream_gene_variant	MODIFIER	LOC8061174	gene-LOC8061174	transcript	rna-XM_002463700.2	protein_coding	--	c.-1506A>G	--	--	--	--	1356	--	XP_002463745.1	BI1-like protein [Sorghum bicolor]	sp|Q9SA63|LFG4_ARATH	Protein LIFEGUARD 4 OS=Arabidopsis thaliana OX=3702 GN=LFG4 PE=2 SV=1	--	--	GO:0050832,GO:0060548,GO:0016021,GO:0034620	defense response to fungus:negative regulation of cell death:integral component of membrane:cellular response to unfolded protein	S:Function unknown	COG0670(Membrane)	PF01027.22	Inhibitor of apoptosis-promoting Bax1
chr1:4068754:4498218	chr1	4378079	A	G	SNP	A/G	24,19	43	A/G	26,18	44	G	intergenic_region	MODIFIER	LOC8081261-LOC8061174	gene-LOC8081261-gene-LOC8061174	intergenic_region	gene-LOC8081261-gene-LOC8061174	--	--	n.4378079A>G	--	--	--	--	--	--	--	--	--	--	--	--	--	--	--	--	--	--
chr1:4068754:4498218	chr1	4378083	TG	T	INDEL	T/TG	27,17	44	T/TG	26,18	44	T	upstream_gene_variant	MODIFIER	LOC8061174	gene-LOC8061174	transcript	rna-XM_002463700.2	protein_coding	--	c.-1501delG	--	--	--	--	1351	--	XP_002463745.1	BI1-like protein [Sorghum bicolor]	sp|Q9SA63|LFG4_ARATH	Protein LIFEGUARD 4 OS=Arabidopsis thaliana OX=3702 GN=LFG4 PE=2 SV=1	--	--	GO:0050832,GO:0060548,GO:0016021,GO:0034620	defense response to fungus:negative regulation of cell death:integral component of membrane:cellular response to unfolded protein	S:Function unknown	COG0670(Membrane)	PF01027.22	Inhibitor of apoptosis-promoting Bax1
chr1:4068754:4498218	chr1	4378083	TG	T	INDEL	T/TG	27,17	44	T/TG	26,18	44	T	intergenic_region	MODIFIER	LOC8081261-LOC8061174	gene-LOC8081261-gene-LOC8061174	intergenic_region	gene-LOC8081261-gene-LOC8061174	--	--	n.4378084delG	--	--	--	--	--	--	--	--	--	--	--	--	--	--	--	--	--	--
chr1:4068754:4498218	chr1	4378145	T	C	SNP	T/T	22,0	22	C/T	18,4	22	C	upstream_gene_variant	MODIFIER	LOC8061174	gene-LOC8061174	transcript	rna-XM_002463700.2	protein_coding	--	c.-1440T>C	--	--	--	--	1290	--	XP_002463745.1	BI1-like protein [Sorghum bicolor]	sp|Q9SA63|LFG4_ARATH	Protein LIFEGUARD 4 OS=Arabidopsis thaliana OX=3702 GN=LFG4 PE=2 SV=1	--	--	GO:0050832,GO:0060548,GO:0016021,GO:0034620	defense response to fungus:negative regulation of cell death:integral component of membrane:cellular response to unfolded protein	S:Function unknown	COG0670(Membrane)	PF01027.22	Inhibitor of apoptosis-promoting Bax1
chr1:4068754:4498218	chr1	4378145	T	C	SNP	T/T	22,0	22	C/T	18,4	22	C	intergenic_region	MODIFIER	LOC8081261-LOC8061174	gene-LOC8081261-gene-LOC8061174	intergenic_region	gene-LOC8081261-gene-LOC8061174	--	--	n.4378145T>C	--	--	--	--	--	--	--	--	--	--	--	--	--	--	--	--	--	--
chr1:4068754:4498218	chr1	4378147	C	A	SNP	C/C	22,0	22	A/C	19,4	23	A	upstream_gene_variant	MODIFIER	LOC8061174	gene-LOC8061174	transcript	rna-XM_002463700.2	protein_coding	--	c.-1438C>A	--	--	--	--	1288	--	XP_002463745.1	BI1-like protein [Sorghum bicolor]	sp|Q9SA63|LFG4_ARATH	Protein LIFEGUARD 4 OS=Arabidopsis thaliana OX=3702 GN=LFG4 PE=2 SV=1	--	--	GO:0050832,GO:0060548,GO:0016021,GO:0034620	defense response to fungus:negative regulation of cell death:integral component of membrane:cellular response to unfolded protein	S:Function unknown	COG0670(Membrane)	PF01027.22	Inhibitor of apoptosis-promoting Bax1
chr1:4068754:4498218	chr1	4378147	C	A	SNP	C/C	22,0	22	A/C	19,4	23	A	intergenic_region	MODIFIER	LOC8081261-LOC8061174	gene-LOC8081261-gene-LOC8061174	intergenic_region	gene-LOC8081261-gene-LOC8061174	--	--	n.4378147C>A	--	--	--	--	--	--	--	--	--	--	--	--	--	--	--	--	--	--
chr1:4068754:4498218	chr1	4390624	G	A	SNP	A/G	11,6	17	G/G	20,0	20	A	3_prime_UTR_variant	MODIFIER	LOC8081262	gene-LOC8081262	transcript	rna-XM_021451088.1	protein_coding	(2/2)	c.*635C>T	--	--	--	--	635	--	XP_021306763.1	pentatricopeptide repeat-containing protein At1g63130, mitochondrial [Sorghum bicolor]	sp|P0C2F6|RNHX1_ARATH	Putative ribonuclease H protein At1g65750 OS=Arabidopsis thaliana OX=3702 GN=At1g65750 PE=3 SV=1	--	--	--	--	S:Function unknown,S:Function unknown	ENOG410Z7Z7(Pentatricopeptide repeat-containing protein):ENOG4111MK6(Retrotransposon protein)	PF13041.8,PF01535.22,PF12854.9,PF13812.8,PF17177.6	PPR repeat family:PPR repeat:PPR repeat:Pentatricopeptide repeat domain:Pentacotripeptide-repeat region of PRORP
chr1:4068754:4498218	chr1	4390624	G	A	SNP	A/G	11,6	17	G/G	20,0	20	A	intron_variant	MODIFIER	LOC8081262	gene-LOC8081262	transcript	rna-XR_002449149.1	pseudogene	(2/2)	n.2549+556C>T	--	--	--	--	--	--	XP_021306763.1	pentatricopeptide repeat-containing protein At1g63130, mitochondrial [Sorghum bicolor]	--	--	--	--	--	--	S:Function unknown	ENOG410Z7Z7(Pentatricopeptide repeat-containing protein)	--	--
chr1:4068754:4498218	chr1	4390624	G	A	SNP	A/G	11,6	17	G/G	20,0	20	A	intron_variant	MODIFIER	LOC8081262	gene-LOC8081262	transcript	rna-XR_002449150.1	pseudogene	(2/2)	n.2574+556C>T	--	--	--	--	--	--	XP_021306763.1	pentatricopeptide repeat-containing protein At1g63130, mitochondrial [Sorghum bicolor]	--	--	--	--	--	--	S:Function unknown	ENOG410Z7Z7(Pentatricopeptide repeat-containing protein)	--	--
chr1:4068754:4498218	chr1	4407782	G	T	SNP	G/T	18,6	24	G/T	18,5	23	T	upstream_gene_variant	MODIFIER	LOC8061176	gene-LOC8061176	transcript	rna-XM_002466258.2	protein_coding	--	c.-1412C>A	--	--	--	--	1370	--	XP_002466303.1	pentatricopeptide repeat-containing protein At2g02980, chloroplastic [Sorghum bicolor]	sp|Q8LK93|PP145_ARATH	Pentatricopeptide repeat-containing protein At2g02980, chloroplastic OS=Arabidopsis thaliana OX=3702 GN=PCMP-H26 PE=2 SV=2	--	--	GO:0031425,GO:0009507,GO:0008270,GO:1900865	chloroplast RNA processing:chloroplast:zinc ion binding:chloroplast RNA modification	S:Function unknown	ENOG410Z7Z7(Pentatricopeptide repeat-containing protein)	PF13041.8,PF01535.22,PF14432.8,PF13812.8,PF17177.6	PPR repeat family:PPR repeat:DYW family of nucleic acid deaminases:Pentatricopeptide repeat domain:Pentacotripeptide-repeat region of PRORP
chr1:4068754:4498218	chr1	4407782	G	T	SNP	G/T	18,6	24	G/T	18,5	23	T	intergenic_region	MODIFIER	LOC8061176-LOC110431774	gene-LOC8061176-gene-LOC110431774	intergenic_region	gene-LOC8061176-gene-LOC110431774	--	--	n.4407782G>T	--	--	--	--	--	--	--	--	--	--	--	--	--	--	--	--	--	--
chr1:4068754:4498218	chr1	4408502	C	T	SNP	C/T	19,4	23	C/T	11,4	15	T	intergenic_region	MODIFIER	LOC8061176-LOC110431774	gene-LOC8061176-gene-LOC110431774	intergenic_region	gene-LOC8061176-gene-LOC110431774	--	--	n.4408502C>T	--	--	--	--	--	--	--	--	--	--	--	--	--	--	--	--	--	--
chr1:4068754:4498218	chr1	4442799	C	T	SNP	C/T	11,3	14	T/T	0,21	21	T	upstream_gene_variant	MODIFIER	LOC110433762	gene-LOC110433762	transcript	rna-XM_021456336.1	protein_coding	--	c.-1021C>T	--	--	--	--	604	--	XP_021312008.1	glutamate dehydrogenase [Sorghum bicolor]	sp|Q43260|DHE3_MAIZE	Glutamate dehydrogenase OS=Zea mays OX=4577 GN=GDH1 PE=1 SV=1	ko00220,ko00250,ko00910	Arginine biosynthesis:Alanine, aspartate and glutamate metabolism:Nitrogen metabolism	GO:0006995,GO:0016639,GO:1901698,GO:0006520,GO:0004352,GO:0005739,GO:0000166,GO:0006538,GO:0004354	cellular response to nitrogen starvation:oxidoreductase activity, acting on the CH-NH2 group of donors, NAD or NADP as acceptor:response to nitrogen compound:cellular amino acid metabolic process:glutamate dehydrogenase (NAD+) activity:mitochondrion:nucleotide binding:glutamate catabolic process:glutamate dehydrogenase (NADP+) activity	E:Amino acid transport and metabolism	COG0334(oxidoreductase activity, acting on the CH-NH2 group of donors, NAD or NADP as acceptor)	PF00208.23,PF02812.20	Glutamate/Leucine/Phenylalanine/Valine dehydrogenase:Glu/Leu/Phe/Val dehydrogenase, dimerisation domain
chr1:4068754:4498218	chr1	4442799	C	T	SNP	C/T	11,3	14	T/T	0,21	21	T	downstream_gene_variant	MODIFIER	LOC8061179	gene-LOC8061179	transcript	rna-XM_002463705.2	protein_coding	--	c.*1493C>T	--	--	--	--	1233	--	NP_001151612.1	40S ribosomal protein S18 [Zea mays]	sp|P34788|RS18_ARATH	40S ribosomal protein S18 OS=Arabidopsis thaliana OX=3702 GN=RPS18A PE=1 SV=1	ko03010	Ribosome	GO:0005840,GO:0005829,GO:0003735,GO:0003723,GO:0006412,GO:0015935	ribosome:cytosol:structural constituent of ribosome:RNA binding:translation:small ribosomal subunit	J:Translation, ribosomal structure and biogenesis	COG0099(Located at the top of the head of the 30S subunit, it contacts several helices of the 16S rRNA. In the 70S ribosome it contacts the 23S rRNA (bridge B1a) and protein L5 of the 50S subunit (bridge B1b), connecting the 2 subunits)	PF00416.24	Ribosomal protein S13/S18
chr1:4068754:4498218	chr1	4442799	C	T	SNP	C/T	11,3	14	T/T	0,21	21	T	intergenic_region	MODIFIER	LOC8061179-LOC110433762	gene-LOC8061179-gene-LOC110433762	intergenic_region	gene-LOC8061179-gene-LOC110433762	--	--	n.4442799C>T	--	--	--	--	--	--	--	--	--	--	--	--	--	--	--	--	--	--
chr1:4068754:4498218	chr1	4492422	C	T	SNP	C/T	17,4	21	T/T	0,15	15	T	intergenic_region	MODIFIER	LOC8081271-LOC8081272	gene-LOC8081271-gene-LOC8081272	intergenic_region	gene-LOC8081271-gene-LOC8081272	--	--	n.4492422C>T	--	--	--	--	--	--	--	--	--	--	--	--	--	--	--	--	--	--
chr1:4068754:4498218	chr1	4498218	C	T	SNP	C/T	13,9	22	T/T	0,19	19	T	intergenic_region	MODIFIER	LOC8081271-LOC8081272	gene-LOC8081271-gene-LOC8081272	intergenic_region	gene-LOC8081271-gene-LOC8081272	--	--	n.4498218C>T	--	--	--	--	--	--	--	--	--	--	--	--	--	--	--	--	--	--
chr1:6504078:6639419	chr1	6504078	C	T	SNP	C/T	14,5	19	C/T	21,11	32	T	intergenic_region	MODIFIER	LOC110431626-LOC8086215	gene-LOC110431626-gene-LOC8086215	intergenic_region	gene-LOC110431626-gene-LOC8086215	--	--	n.6504078C>T	--	--	--	--	--	--	--	--	--	--	--	--	--	--	--	--	--	--
chr1:6504078:6639419	chr1	6526751	G	A	SNP	A/G	15,7	22	G/G	22,0	22	A	intron_variant	MODIFIER	LOC8085918	gene-LOC8085918	transcript	rna-XM_002466379.2	protein_coding	(1/2)	c.1339+180C>T	--	--	--	--	--	--	XP_002466424.2	UDP-glycosyltransferase 83A1 [Sorghum bicolor]	sp|Q9SGA8|U83A1_ARATH	UDP-glycosyltransferase 83A1 OS=Arabidopsis thaliana OX=3702 GN=UGT83A1 PE=2 SV=1	--	--	GO:0008194,GO:0043231	UDP-glycosyltransferase activity:intracellular membrane-bounded organelle	S:Function unknown	COG1819(Transferase)	PF00201.20,PF04101.18	UDP-glucoronosyl and UDP-glucosyl transferase:Glycosyltransferase family 28 C-terminal domain
chr1:6504078:6639419	chr1	6536238	C	T	SNP	C/T	14,3	17	T/T	0,22	22	T	upstream_gene_variant	MODIFIER	LOC8086217	gene-LOC8086217	transcript	rna-XM_002466381.2	protein_coding	--	c.-797G>A	--	--	--	--	563	--	XP_002466426.2	UDP-glycosyltransferase 83A1 [Sorghum bicolor]	sp|Q9SGA8|U83A1_ARATH	UDP-glycosyltransferase 83A1 OS=Arabidopsis thaliana OX=3702 GN=UGT83A1 PE=2 SV=1	--	--	GO:0008194,GO:0043231	UDP-glycosyltransferase activity:intracellular membrane-bounded organelle	S:Function unknown	COG1819(Transferase)	PF00201.20	UDP-glucoronosyl and UDP-glucosyl transferase
chr1:6504078:6639419	chr1	6536238	C	T	SNP	C/T	14,3	17	T/T	0,22	22	T	downstream_gene_variant	MODIFIER	LOC8086219	gene-LOC8086219	transcript	rna-XM_021460390.1	protein_coding	--	c.*642G>A	--	--	--	--	561	--	XP_021316065.1	uncharacterized protein LOC8086219 [Sorghum bicolor]	sp|Q9SGA8|U83A1_ARATH	UDP-glycosyltransferase 83A1 OS=Arabidopsis thaliana OX=3702 GN=UGT83A1 PE=2 SV=1	--	--	GO:0008194	UDP-glycosyltransferase activity	S:Function unknown	COG1819(Transferase)	PF00201.20	UDP-glucoronosyl and UDP-glucosyl transferase
chr1:6504078:6639419	chr1	6536238	C	T	SNP	C/T	14,3	17	T/T	0,22	22	T	intergenic_region	MODIFIER	LOC8086217-LOC8086219	gene-LOC8086217-gene-LOC8086219	intergenic_region	gene-LOC8086217-gene-LOC8086219	--	--	n.6536238C>T	--	--	--	--	--	--	--	--	--	--	--	--	--	--	--	--	--	--
chr1:6504078:6639419	chr1	6547631	G	T	SNP	G/T	14,6	20	G/G	22,0	22	T	missense_variant	MODERATE	LOC110429773	gene-LOC110429773	transcript	rna-XM_021446309.1	protein_coding	(1/2)	c.314C>A	p.Ala105Asp	766/1098	314/540	105/179	--	--	XP_021301984.1	UDP-glycosyltransferase 83A1-like [Sorghum bicolor]	sp|Q9SGA8|U83A1_ARATH	UDP-glycosyltransferase 83A1 OS=Arabidopsis thaliana OX=3702 GN=UGT83A1 PE=2 SV=1	--	--	GO:0016740,GO:0008194,GO:0043231	transferase activity:UDP-glycosyltransferase activity:intracellular membrane-bounded organelle	S:Function unknown	COG1819(Transferase)	--	--
chr1:6504078:6639419	chr1	6550409	G	A	SNP	A/G	25,10	35	A/G	25,7	32	A	intergenic_region	MODIFIER	LOC110429773-LOC8086221	gene-LOC110429773-gene-LOC8086221	intergenic_region	gene-LOC110429773-gene-LOC8086221	--	--	n.6550409G>A	--	--	--	--	--	--	--	--	--	--	--	--	--	--	--	--	--	--
chr1:6504078:6639419	chr1	6589420	C	T	SNP	C/T	16,5	21	T/T	0,19	19	T	upstream_gene_variant	MODIFIER	LOC8085922	gene-LOC8085922	transcript	rna-XM_002466386.2	protein_coding	--	c.-554G>A	--	--	--	--	482	--	XP_002466431.1	60S ribosomal protein L13a-4 [Sorghum bicolor]	sp|Q9FKC0|R13A4_ARATH	60S ribosomal protein L13a-4 OS=Arabidopsis thaliana OX=3702 GN=RPL13AD PE=2 SV=1	ko03010	Ribosome	GO:0015934,GO:0005840,GO:0022625,GO:0003735,GO:0017148,GO:0006412,GO:0003729	large ribosomal subunit:ribosome:cytosolic large ribosomal subunit:structural constituent of ribosome:negative regulation of translation:translation:mRNA binding	J:Translation, ribosomal structure and biogenesis	COG0102(This protein is one of the early assembly proteins of the 50S ribosomal subunit, although it is not seen to bind rRNA by itself. It is important during the early stages of 50S assembly (By similarity))	PF00572.20	Ribosomal protein L13
chr1:6504078:6639419	chr1	6589420	C	T	SNP	C/T	16,5	21	T/T	0,19	19	T	intergenic_region	MODIFIER	LOC8085922-LOC8086223	gene-LOC8085922-gene-LOC8086223	intergenic_region	gene-LOC8085922-gene-LOC8086223	--	--	n.6589420C>T	--	--	--	--	--	--	--	--	--	--	--	--	--	--	--	--	--	--
chr1:6504078:6639419	chr1	6601501	G	T	SNP	G/T	17,11	28	G/T	27,16	43	T	intergenic_region	MODIFIER	LOC8085922-LOC8086223	gene-LOC8085922-gene-LOC8086223	intergenic_region	gene-LOC8085922-gene-LOC8086223	--	--	n.6601501G>T	--	--	--	--	--	--	--	--	--	--	--	--	--	--	--	--	--	--
chr1:6504078:6639419	chr1	6601530	T	C	SNP	C/T	12,14	26	C/T	21,20	41	C	intergenic_region	MODIFIER	LOC8085922-LOC8086223	gene-LOC8085922-gene-LOC8086223	intergenic_region	gene-LOC8085922-gene-LOC8086223	--	--	n.6601530T>C	--	--	--	--	--	--	--	--	--	--	--	--	--	--	--	--	--	--
chr1:6504078:6639419	chr1	6601601	C	T	SNP	C/T	19,14	33	C/T	22,25	47	T	intergenic_region	MODIFIER	LOC8085922-LOC8086223	gene-LOC8085922-gene-LOC8086223	intergenic_region	gene-LOC8085922-gene-LOC8086223	--	--	n.6601601C>T	--	--	--	--	--	--	--	--	--	--	--	--	--	--	--	--	--	--
chr1:6504078:6639419	chr1	6601602	AC	A	INDEL	A/AC	19,14	33	A/AC	21,26	47	A	intergenic_region	MODIFIER	LOC8085922-LOC8086223	gene-LOC8085922-gene-LOC8086223	intergenic_region	gene-LOC8085922-gene-LOC8086223	--	--	n.6601603delC	--	--	--	--	--	--	--	--	--	--	--	--	--	--	--	--	--	--
chr1:6504078:6639419	chr1	6621144	C	T	SNP	C/T	20,7	27	C/T	13,14	27	T	upstream_gene_variant	MODIFIER	LOC8086226	gene-LOC8086226	transcript	rna-XM_002466390.2	protein_coding	--	c.-456G>A	--	--	--	--	276	--	XP_002466435.1	ABC transporter B family member 25 [Sorghum bicolor]	sp|Q9FNU2|AB25B_ORYSJ	ABC transporter B family member 25 OS=Oryza sativa subsp. japonica OX=39947 GN=ABCB25 PE=2 SV=1	ko02010	ABC transporters	GO:0042626,GO:0016021,GO:0055085,GO:0005524	ATPase activity, coupled to transmembrane movement of substances:integral component of membrane:transmembrane transport:ATP binding	V:Defense mechanisms	COG1132((ABC) transporter)	PF00664.25,PF00005.29,PF02463.21,PF00004.31	ABC transporter transmembrane region:ABC transporter:RecF/RecN/SMC N terminal domain:ATPase family associated with various cellular activities (AAA)
chr1:6504078:6639419	chr1	6621144	C	T	SNP	C/T	20,7	27	C/T	13,14	27	T	intergenic_region	MODIFIER	LOC8086226-LOC8086227	gene-LOC8086226-gene-LOC8086227	intergenic_region	gene-LOC8086226-gene-LOC8086227	--	--	n.6621144C>T	--	--	--	--	--	--	--	--	--	--	--	--	--	--	--	--	--	--
chr1:6504078:6639419	chr1	6621192	G	A	SNP	A/G	17,6	23	A/G	16,11	27	A	upstream_gene_variant	MODIFIER	LOC8086226	gene-LOC8086226	transcript	rna-XM_002466390.2	protein_coding	--	c.-504C>T	--	--	--	--	324	--	XP_002466435.1	ABC transporter B family member 25 [Sorghum bicolor]	sp|Q9FNU2|AB25B_ORYSJ	ABC transporter B family member 25 OS=Oryza sativa subsp. japonica OX=39947 GN=ABCB25 PE=2 SV=1	ko02010	ABC transporters	GO:0042626,GO:0016021,GO:0055085,GO:0005524	ATPase activity, coupled to transmembrane movement of substances:integral component of membrane:transmembrane transport:ATP binding	V:Defense mechanisms	COG1132((ABC) transporter)	PF00664.25,PF00005.29,PF02463.21,PF00004.31	ABC transporter transmembrane region:ABC transporter:RecF/RecN/SMC N terminal domain:ATPase family associated with various cellular activities (AAA)
chr1:6504078:6639419	chr1	6621192	G	A	SNP	A/G	17,6	23	A/G	16,11	27	A	intergenic_region	MODIFIER	LOC8086226-LOC8086227	gene-LOC8086226-gene-LOC8086227	intergenic_region	gene-LOC8086226-gene-LOC8086227	--	--	n.6621192G>A	--	--	--	--	--	--	--	--	--	--	--	--	--	--	--	--	--	--
chr1:6504078:6639419	chr1	6623900	G	A	SNP	A/G	12,5	17	G/G	26,0	26	A	downstream_gene_variant	MODIFIER	LOC8086227	gene-LOC8086227	transcript	rna-XM_002466391.2	protein_coding	--	c.*1173C>T	--	--	--	--	727	--	XP_002466436.1	serine/threonine-protein kinase TAO3 [Sorghum bicolor]	sp|Q86IX1|DST1_DICDI	Serine/threonine-protein kinase dst1 OS=Dictyostelium discoideum OX=44689 GN=dst1 PE=3 SV=1	--	--	GO:0042127,GO:0005802,GO:0005634,GO:0005886,GO:0005739,GO:0000775,GO:0001558,GO:0004672,GO:0005769,GO:0005524	regulation of cell proliferation:trans-Golgi network:nucleus:plasma membrane:mitochondrion:chromosome, centromeric region:regulation of cell growth:protein kinase activity:early endosome:ATP binding	T:Signal transduction mechanisms	ENOG410XP9G(mitogen-activated protein kinase kinase kinase kinase)	PF00069.27,PF07714.19,PF03109.18,PF17667.3	Protein kinase domain:Protein tyrosine and serine/threonine kinase:ABC1 atypical kinase-like domain:Fungal protein kinase
chr1:6504078:6639419	chr1	6623900	G	A	SNP	A/G	12,5	17	G/G	26,0	26	A	intergenic_region	MODIFIER	LOC8086226-LOC8086227	gene-LOC8086226-gene-LOC8086227	intergenic_region	gene-LOC8086226-gene-LOC8086227	--	--	n.6623900G>A	--	--	--	--	--	--	--	--	--	--	--	--	--	--	--	--	--	--
chr1:6504078:6639419	chr1	6639419	G	A	SNP	A/G	23,7	30	G/G	28,0	28	A	splice_region_variant&intron_variant	LOW	LOC8086227	gene-LOC8086227	transcript	rna-XM_002466391.2	protein_coding	(1/17)	c.845-3C>T	--	--	--	--	--	--	XP_002466436.1	serine/threonine-protein kinase TAO3 [Sorghum bicolor]	sp|Q86IX1|DST1_DICDI	Serine/threonine-protein kinase dst1 OS=Dictyostelium discoideum OX=44689 GN=dst1 PE=3 SV=1	--	--	GO:0042127,GO:0005802,GO:0005634,GO:0005886,GO:0005739,GO:0000775,GO:0001558,GO:0004672,GO:0005769,GO:0005524	regulation of cell proliferation:trans-Golgi network:nucleus:plasma membrane:mitochondrion:chromosome, centromeric region:regulation of cell growth:protein kinase activity:early endosome:ATP binding	T:Signal transduction mechanisms	ENOG410XP9G(mitogen-activated protein kinase kinase kinase kinase)	PF00069.27,PF07714.19,PF03109.18,PF17667.3	Protein kinase domain:Protein tyrosine and serine/threonine kinase:ABC1 atypical kinase-like domain:Fungal protein kinase
chr1:6504078:6639419	chr1	6639419	G	A	SNP	A/G	23,7	30	G/G	28,0	28	A	downstream_gene_variant	MODIFIER	LOC110430976	gene-LOC110430976	transcript	rna-XM_021449312.1	protein_coding	--	c.*2195C>T	--	--	--	--	1914	--	XP_021304987.1	cleavage stimulation factor subunit 50 [Sorghum bicolor]	sp|Q8L4J2|CTF50_ARATH	Cleavage stimulation factor subunit 50 OS=Arabidopsis thaliana OX=3702 GN=CSTF50 PE=1 SV=1	ko03015	mRNA surveillance pathway	GO:0031124,GO:0016021,GO:0005848	mRNA 3'-end processing:integral component of membrane:mRNA cleavage stimulating factor complex	A:RNA processing and modification,S:Function unknown	ENOG410XPWJ(cleavage stimulation factor, 3' pre-RNA, subunit 1, 50kDa):COG2319(wd repeat)	PF00400.34,PF02239.18,PF16529.7	WD domain, G-beta repeat:Cytochrome D1 heme domain:WD40 region of Ge1, enhancer of mRNA-decapping protein
chr1:8567085:8898033	chr1	8567085	C	T	SNP	C/T	15,15	30	C/T	14,24	38	T	upstream_gene_variant	MODIFIER	LOC8059985	gene-LOC8059985	transcript	rna-XM_002463924.2	protein_coding	--	c.-862C>T	--	--	--	--	538	--	KAG0547840.1	hypothetical protein BDA96_01G114700 [Sorghum bicolor]	sp|P53285|VPS62_YEAST	Vacuolar protein sorting-associated protein 62 OS=Saccharomyces cerevisiae (strain ATCC 204508 / S288c) OX=559292 GN=VPS62 PE=1 SV=1	--	--	--	--	S:Function unknown	ENOG4111KEM(expressed protein)	PF06101.13	Vacuolar protein sorting-associated protein 62
chr1:8567085:8898033	chr1	8567085	C	T	SNP	C/T	15,15	30	C/T	14,24	38	T	downstream_gene_variant	MODIFIER	LOC8063362	gene-LOC8063362	transcript	rna-XM_002463923.2	protein_coding	--	c.*2235C>T	--	--	--	--	1853	--	XP_002463968.1	calcium load-activated calcium channel [Sorghum bicolor]	sp|Q3T0N3|TMCO1_BOVIN	Calcium load-activated calcium channel OS=Bos taurus OX=9913 GN=TMCO1 PE=2 SV=1	--	--	GO:0005737,GO:0006874,GO:0030176,GO:0032469,GO:0005262	cytoplasm:cellular calcium ion homeostasis:integral component of endoplasmic reticulum membrane:endoplasmic reticulum calcium ion homeostasis:calcium channel activity	S:Function unknown	ENOG410XR8B(transmembrane and coiled-coil domains 1)	PF01956.18	Integral membrane protein EMC3/TMCO1-like
chr1:8567085:8898033	chr1	8567085	C	T	SNP	C/T	15,15	30	C/T	14,24	38	T	intergenic_region	MODIFIER	LOC8063362-LOC8059985	gene-LOC8063362-gene-LOC8059985	intergenic_region	gene-LOC8063362-gene-LOC8059985	--	--	n.8567085C>T	--	--	--	--	--	--	--	--	--	--	--	--	--	--	--	--	--	--
chr1:8567085:8898033	chr1	8567175	A	G	SNP	A/G	10,16	26	A/G	21,13	34	G	upstream_gene_variant	MODIFIER	LOC8059985	gene-LOC8059985	transcript	rna-XM_002463924.2	protein_coding	--	c.-772A>G	--	--	--	--	448	--	KAG0547840.1	hypothetical protein BDA96_01G114700 [Sorghum bicolor]	sp|P53285|VPS62_YEAST	Vacuolar protein sorting-associated protein 62 OS=Saccharomyces cerevisiae (strain ATCC 204508 / S288c) OX=559292 GN=VPS62 PE=1 SV=1	--	--	--	--	S:Function unknown	ENOG4111KEM(expressed protein)	PF06101.13	Vacuolar protein sorting-associated protein 62
chr1:8567085:8898033	chr1	8567175	A	G	SNP	A/G	10,16	26	A/G	21,13	34	G	downstream_gene_variant	MODIFIER	LOC8063362	gene-LOC8063362	transcript	rna-XM_002463923.2	protein_coding	--	c.*2325A>G	--	--	--	--	1943	--	XP_002463968.1	calcium load-activated calcium channel [Sorghum bicolor]	sp|Q3T0N3|TMCO1_BOVIN	Calcium load-activated calcium channel OS=Bos taurus OX=9913 GN=TMCO1 PE=2 SV=1	--	--	GO:0005737,GO:0006874,GO:0030176,GO:0032469,GO:0005262	cytoplasm:cellular calcium ion homeostasis:integral component of endoplasmic reticulum membrane:endoplasmic reticulum calcium ion homeostasis:calcium channel activity	S:Function unknown	ENOG410XR8B(transmembrane and coiled-coil domains 1)	PF01956.18	Integral membrane protein EMC3/TMCO1-like
chr1:8567085:8898033	chr1	8567175	A	G	SNP	A/G	10,16	26	A/G	21,13	34	G	intergenic_region	MODIFIER	LOC8063362-LOC8059985	gene-LOC8063362-gene-LOC8059985	intergenic_region	gene-LOC8063362-gene-LOC8059985	--	--	n.8567175A>G	--	--	--	--	--	--	--	--	--	--	--	--	--	--	--	--	--	--
chr1:8567085:8898033	chr1	8567256	A	G	SNP	A/G	12,6	18	A/G	33,6	39	G	upstream_gene_variant	MODIFIER	LOC8059985	gene-LOC8059985	transcript	rna-XM_002463924.2	protein_coding	--	c.-691A>G	--	--	--	--	367	--	KAG0547840.1	hypothetical protein BDA96_01G114700 [Sorghum bicolor]	sp|P53285|VPS62_YEAST	Vacuolar protein sorting-associated protein 62 OS=Saccharomyces cerevisiae (strain ATCC 204508 / S288c) OX=559292 GN=VPS62 PE=1 SV=1	--	--	--	--	S:Function unknown	ENOG4111KEM(expressed protein)	PF06101.13	Vacuolar protein sorting-associated protein 62
chr1:8567085:8898033	chr1	8567256	A	G	SNP	A/G	12,6	18	A/G	33,6	39	G	intergenic_region	MODIFIER	LOC8063362-LOC8059985	gene-LOC8063362-gene-LOC8059985	intergenic_region	gene-LOC8063362-gene-LOC8059985	--	--	n.8567256A>G	--	--	--	--	--	--	--	--	--	--	--	--	--	--	--	--	--	--
chr1:8567085:8898033	chr1	8567275	A	C	SNP	A/C	14,4	18	A/C	34,6	40	C	upstream_gene_variant	MODIFIER	LOC8059985	gene-LOC8059985	transcript	rna-XM_002463924.2	protein_coding	--	c.-672A>C	--	--	--	--	348	--	KAG0547840.1	hypothetical protein BDA96_01G114700 [Sorghum bicolor]	sp|P53285|VPS62_YEAST	Vacuolar protein sorting-associated protein 62 OS=Saccharomyces cerevisiae (strain ATCC 204508 / S288c) OX=559292 GN=VPS62 PE=1 SV=1	--	--	--	--	S:Function unknown	ENOG4111KEM(expressed protein)	PF06101.13	Vacuolar protein sorting-associated protein 62
chr1:8567085:8898033	chr1	8567275	A	C	SNP	A/C	14,4	18	A/C	34,6	40	C	intergenic_region	MODIFIER	LOC8063362-LOC8059985	gene-LOC8063362-gene-LOC8059985	intergenic_region	gene-LOC8063362-gene-LOC8059985	--	--	n.8567275A>C	--	--	--	--	--	--	--	--	--	--	--	--	--	--	--	--	--	--
chr1:8567085:8898033	chr1	8605700	C	A	SNP	A/C	20,11	31	A/C	17,17	34	A	intron_variant	MODIFIER	LOC110434378	gene-LOC110434378	transcript	rna-XR_002451817.1	pseudogene	(1/1)	n.285-701C>A	--	--	--	--	--	--	KAG0537472.1	hypothetical protein BDA96_03G151300 [Sorghum bicolor]	--	--	--	--	--	--	S:Function unknown	ENOG4110683(-)	--	--
chr1:8567085:8898033	chr1	8607920	GTT	G	INDEL	G/GTT	26,24	52	G/GTT	23,24	50	G	downstream_gene_variant	MODIFIER	LOC110434378	gene-LOC110434378	transcript	rna-XR_002451817.1	pseudogene	--	n.*1066_*1067delTT	--	--	--	--	1066	--	KAG0537472.1	hypothetical protein BDA96_03G151300 [Sorghum bicolor]	--	--	--	--	--	--	S:Function unknown	ENOG4110683(-)	--	--
chr1:8567085:8898033	chr1	8607920	GTT	G	INDEL	G/GTT	26,24	52	G/GTT	23,24	50	G	intergenic_region	MODIFIER	LOC110434378-LOC8059988	gene-LOC110434378-gene-LOC8059988	intergenic_region	gene-LOC110434378-gene-LOC8059988	--	--	n.8607921_8607922delTT	--	--	--	--	--	--	--	--	--	--	--	--	--	--	--	--	--	--
chr1:8567085:8898033	chr1	8607953	A	G	SNP	A/G	31,23	54	A/G	26,25	51	G	downstream_gene_variant	MODIFIER	LOC110434378	gene-LOC110434378	transcript	rna-XR_002451817.1	pseudogene	--	n.*1098A>G	--	--	--	--	1098	--	KAG0537472.1	hypothetical protein BDA96_03G151300 [Sorghum bicolor]	--	--	--	--	--	--	S:Function unknown	ENOG4110683(-)	--	--
chr1:8567085:8898033	chr1	8607953	A	G	SNP	A/G	31,23	54	A/G	26,25	51	G	intergenic_region	MODIFIER	LOC110434378-LOC8059988	gene-LOC110434378-gene-LOC8059988	intergenic_region	gene-LOC110434378-gene-LOC8059988	--	--	n.8607953A>G	--	--	--	--	--	--	--	--	--	--	--	--	--	--	--	--	--	--
chr1:8567085:8898033	chr1	8608460	TTGTG	T	INDEL	T/TTGTG	30,23	53	T/TTGTG	38,18	56	T	downstream_gene_variant	MODIFIER	LOC110434378	gene-LOC110434378	transcript	rna-XR_002451817.1	pseudogene	--	n.*1606_*1609delTGTG	--	--	--	--	1606	--	KAG0537472.1	hypothetical protein BDA96_03G151300 [Sorghum bicolor]	--	--	--	--	--	--	S:Function unknown	ENOG4110683(-)	--	--
chr1:8567085:8898033	chr1	8608460	TTGTG	T	INDEL	T/TTGTG	30,23	53	T/TTGTG	38,18	56	T	intergenic_region	MODIFIER	LOC110434378-LOC8059988	gene-LOC110434378-gene-LOC8059988	intergenic_region	gene-LOC110434378-gene-LOC8059988	--	--	n.8608461_8608464delTGTG	--	--	--	--	--	--	--	--	--	--	--	--	--	--	--	--	--	--
chr1:8567085:8898033	chr1	8622888	AAG	A	INDEL	A/AAG	10,5	15	AAG/AAG	15,0	15	A	intergenic_region	MODIFIER	LOC8059988-LOC8063364	gene-LOC8059988-gene-LOC8063364	intergenic_region	gene-LOC8059988-gene-LOC8063364	--	--	n.8622889_8622890delAG	--	--	--	--	--	--	--	--	--	--	--	--	--	--	--	--	--	--
chr1:8567085:8898033	chr1	8627834	G	A	SNP	A/G	22,9	31	G/G	22,0	22	A	3_prime_UTR_variant	MODIFIER	LOC8063364	gene-LOC8063364	transcript	rna-XM_002466512.2	protein_coding	(7/7)	c.*34C>T	--	--	--	--	34	--	XP_002466557.1	glutamate decarboxylase 1 [Sorghum bicolor]	sp|Q42521|DCE1_ARATH	Glutamate decarboxylase 1 OS=Arabidopsis thaliana OX=3702 GN=GAD1 PE=1 SV=2	ko00250,ko00430,ko00410,ko00650	Alanine, aspartate and glutamate metabolism:Taurine and hypotaurine metabolism:beta-Alanine metabolism:Butanoate metabolism	GO:0006536,GO:0005829,GO:0006538,GO:0030170,GO:0004351	glutamate metabolic process:cytosol:glutamate catabolic process:pyridoxal phosphate binding:glutamate decarboxylase activity	E:Amino acid transport and metabolism	COG0076(decarboxylase)	PF00282.21	Pyridoxal-dependent decarboxylase conserved domain
chr1:8567085:8898033	chr1	8643307	A	C	SNP	A/C	20,7	27	A/C	28,7	35	C	intergenic_region	MODIFIER	LOC8063364-LOC8063365	gene-LOC8063364-gene-LOC8063365	intergenic_region	gene-LOC8063364-gene-LOC8063365	--	--	n.8643307A>C	--	--	--	--	--	--	--	--	--	--	--	--	--	--	--	--	--	--
chr1:8567085:8898033	chr1	8650323	C	T	SNP	C/T	23,7	30	C/C	30,0	30	T	intergenic_region	MODIFIER	LOC8063364-LOC8063365	gene-LOC8063364-gene-LOC8063365	intergenic_region	gene-LOC8063364-gene-LOC8063365	--	--	n.8650323C>T	--	--	--	--	--	--	--	--	--	--	--	--	--	--	--	--	--	--
chr1:8567085:8898033	chr1	8650433	T	A	SNP	A/T	39,10	49	A/T	29,3	32	A	intergenic_region	MODIFIER	LOC8063364-LOC8063365	gene-LOC8063364-gene-LOC8063365	intergenic_region	gene-LOC8063364-gene-LOC8063365	--	--	n.8650433T>A	--	--	--	--	--	--	--	--	--	--	--	--	--	--	--	--	--	--
chr1:8567085:8898033	chr1	8650435	T	A	SNP	A/T	39,10	49	A/T	29,3	32	A	intergenic_region	MODIFIER	LOC8063364-LOC8063365	gene-LOC8063364-gene-LOC8063365	intergenic_region	gene-LOC8063364-gene-LOC8063365	--	--	n.8650435T>A	--	--	--	--	--	--	--	--	--	--	--	--	--	--	--	--	--	--
chr1:8567085:8898033	chr1	8650436	C	A	SNP	A/C	39,10	49	A/C	30,3	33	A	intergenic_region	MODIFIER	LOC8063364-LOC8063365	gene-LOC8063364-gene-LOC8063365	intergenic_region	gene-LOC8063364-gene-LOC8063365	--	--	n.8650436C>A	--	--	--	--	--	--	--	--	--	--	--	--	--	--	--	--	--	--
chr1:8567085:8898033	chr1	8650443	A	G	SNP	A/G	40,7	47	A/G	29,4	33	G	intergenic_region	MODIFIER	LOC8063364-LOC8063365	gene-LOC8063364-gene-LOC8063365	intergenic_region	gene-LOC8063364-gene-LOC8063365	--	--	n.8650443A>G	--	--	--	--	--	--	--	--	--	--	--	--	--	--	--	--	--	--
chr1:8567085:8898033	chr1	8650448	A	G	SNP	A/G	40,7	47	A/G	28,4	32	G	intergenic_region	MODIFIER	LOC8063364-LOC8063365	gene-LOC8063364-gene-LOC8063365	intergenic_region	gene-LOC8063364-gene-LOC8063365	--	--	n.8650448A>G	--	--	--	--	--	--	--	--	--	--	--	--	--	--	--	--	--	--
chr1:8567085:8898033	chr1	8650458	CCTCGG	C	INDEL	C/CCTCGG	33,10	43	C/CCTCGG	29,4	33	C	intergenic_region	MODIFIER	LOC8063364-LOC8063365	gene-LOC8063364-gene-LOC8063365	intergenic_region	gene-LOC8063364-gene-LOC8063365	--	--	n.8650459_8650463delCTCGG	--	--	--	--	--	--	--	--	--	--	--	--	--	--	--	--	--	--
chr1:8567085:8898033	chr1	8657417	G	A	SNP	A/G	13,6	19	G/G	21,0	21	A	intergenic_region	MODIFIER	LOC8063364-LOC8063365	gene-LOC8063364-gene-LOC8063365	intergenic_region	gene-LOC8063364-gene-LOC8063365	--	--	n.8657417G>A	--	--	--	--	--	--	--	--	--	--	--	--	--	--	--	--	--	--
chr1:8567085:8898033	chr1	8663897	C	T	SNP	C/C	18,0	18	C/T	13,7	20	T	upstream_gene_variant	MODIFIER	LOC8063365	gene-LOC8063365	transcript	rna-XM_002463927.2	protein_coding	--	c.-1183C>T	--	--	--	--	1041	--	XP_002463972.1	protein NRT1/ PTR FAMILY 8.3 [Sorghum bicolor]	sp|P46032|PTR2_ARATH	Protein NRT1/ PTR FAMILY 8.3 OS=Arabidopsis thaliana OX=3702 GN=NPF8.3 PE=1 SV=1	--	--	GO:0006857,GO:0022857,GO:0016021	oligopeptide transport:transmembrane transporter activity:integral component of membrane	E:Amino acid transport and metabolism	COG3104(transporter)	PF00854.23,PF07690.18	POT family:Major Facilitator Superfamily
chr1:8567085:8898033	chr1	8663897	C	T	SNP	C/C	18,0	18	C/T	13,7	20	T	intergenic_region	MODIFIER	LOC8063364-LOC8063365	gene-LOC8063364-gene-LOC8063365	intergenic_region	gene-LOC8063364-gene-LOC8063365	--	--	n.8663897C>T	--	--	--	--	--	--	--	--	--	--	--	--	--	--	--	--	--	--
chr1:8567085:8898033	chr1	8667733	G	A	SNP	A/G	21,7	28	G/G	28,0	28	A	intron_variant	MODIFIER	LOC8063365	gene-LOC8063365	transcript	rna-XM_002463927.2	protein_coding	(4/4)	c.944+504G>A	--	--	--	--	--	--	XP_002463972.1	protein NRT1/ PTR FAMILY 8.3 [Sorghum bicolor]	sp|P46032|PTR2_ARATH	Protein NRT1/ PTR FAMILY 8.3 OS=Arabidopsis thaliana OX=3702 GN=NPF8.3 PE=1 SV=1	--	--	GO:0006857,GO:0022857,GO:0016021	oligopeptide transport:transmembrane transporter activity:integral component of membrane	E:Amino acid transport and metabolism	COG3104(transporter)	PF00854.23,PF07690.18	POT family:Major Facilitator Superfamily
chr1:8567085:8898033	chr1	8687952	G	T	SNP	G/T	31,8	39	G/T	27,7	34	T	upstream_gene_variant	MODIFIER	LOC110431848	gene-LOC110431848	transcript	rna-XM_021451537.1	protein_coding	--	c.-805G>T	--	--	--	--	756	--	XP_021307212.1	uncharacterized protein LOC110431848 [Sorghum bicolor]	sp|P93526|PHYA_SORBI	Phytochrome a OS=Sorghum bicolor OX=4558 GN=PHYA PE=2 SV=1	ko04712	Circadian rhythm - plant	GO:0009881,GO:0009585,GO:0000155,GO:0017006,GO:0018298,GO:0006355,GO:0009584,GO:0042803	photoreceptor activity:red, far-red light phototransduction:phosphorelay sensor kinase activity:protein-tetrapyrrole linkage:protein-chromophore linkage:regulation of transcription, DNA-templated:detection of visible light:protein homodimerization activity	T:Signal transduction mechanisms	COG4251(red, far-red light phototransduction)	--	--
chr1:8567085:8898033	chr1	8687952	G	T	SNP	G/T	31,8	39	G/T	27,7	34	T	upstream_gene_variant	MODIFIER	LOC110431848	gene-LOC110431848	transcript	rna-XR_002449307.1	pseudogene	--	n.-558G>T	--	--	--	--	558	--	XP_021307212.1	uncharacterized protein LOC110431848 [Sorghum bicolor]	--	--	--	--	--	--	--	--	--	--
chr1:8567085:8898033	chr1	8687952	G	T	SNP	G/T	31,8	39	G/T	27,7	34	T	upstream_gene_variant	MODIFIER	LOC110431848	gene-LOC110431848	transcript	rna-XR_002449308.1	pseudogene	--	n.-757G>T	--	--	--	--	757	--	XP_021307212.1	uncharacterized protein LOC110431848 [Sorghum bicolor]	sp|P93526|PHYA_SORBI	Phytochrome a OS=Sorghum bicolor OX=4558 GN=PHYA PE=2 SV=1	ko04712	Circadian rhythm - plant	GO:0009881,GO:0009585,GO:0000155,GO:0017006,GO:0018298,GO:0006355,GO:0009584,GO:0042803	photoreceptor activity:red, far-red light phototransduction:phosphorelay sensor kinase activity:protein-tetrapyrrole linkage:protein-chromophore linkage:regulation of transcription, DNA-templated:detection of visible light:protein homodimerization activity	T:Signal transduction mechanisms	COG4251(red, far-red light phototransduction)	--	--
chr1:8567085:8898033	chr1	8687952	G	T	SNP	G/T	31,8	39	G/T	27,7	34	T	intergenic_region	MODIFIER	LOC8059990-LOC110431848	gene-LOC8059990-gene-LOC110431848	intergenic_region	gene-LOC8059990-gene-LOC110431848	--	--	n.8687952G>T	--	--	--	--	--	--	--	--	--	--	--	--	--	--	--	--	--	--
chr1:8567085:8898033	chr1	8688104	T	C	SNP	C/T	36,9	45	C/T	23,13	36	C	upstream_gene_variant	MODIFIER	LOC110431848	gene-LOC110431848	transcript	rna-XM_021451537.1	protein_coding	--	c.-653T>C	--	--	--	--	604	--	XP_021307212.1	uncharacterized protein LOC110431848 [Sorghum bicolor]	sp|P93526|PHYA_SORBI	Phytochrome a OS=Sorghum bicolor OX=4558 GN=PHYA PE=2 SV=1	ko04712	Circadian rhythm - plant	GO:0009881,GO:0009585,GO:0000155,GO:0017006,GO:0018298,GO:0006355,GO:0009584,GO:0042803	photoreceptor activity:red, far-red light phototransduction:phosphorelay sensor kinase activity:protein-tetrapyrrole linkage:protein-chromophore linkage:regulation of transcription, DNA-templated:detection of visible light:protein homodimerization activity	T:Signal transduction mechanisms	COG4251(red, far-red light phototransduction)	--	--
chr1:8567085:8898033	chr1	8688104	T	C	SNP	C/T	36,9	45	C/T	23,13	36	C	upstream_gene_variant	MODIFIER	LOC110431848	gene-LOC110431848	transcript	rna-XR_002449307.1	pseudogene	--	n.-406T>C	--	--	--	--	406	--	XP_021307212.1	uncharacterized protein LOC110431848 [Sorghum bicolor]	--	--	--	--	--	--	--	--	--	--
chr1:8567085:8898033	chr1	8688104	T	C	SNP	C/T	36,9	45	C/T	23,13	36	C	upstream_gene_variant	MODIFIER	LOC110431848	gene-LOC110431848	transcript	rna-XR_002449308.1	pseudogene	--	n.-605T>C	--	--	--	--	605	--	XP_021307212.1	uncharacterized protein LOC110431848 [Sorghum bicolor]	sp|P93526|PHYA_SORBI	Phytochrome a OS=Sorghum bicolor OX=4558 GN=PHYA PE=2 SV=1	ko04712	Circadian rhythm - plant	GO:0009881,GO:0009585,GO:0000155,GO:0017006,GO:0018298,GO:0006355,GO:0009584,GO:0042803	photoreceptor activity:red, far-red light phototransduction:phosphorelay sensor kinase activity:protein-tetrapyrrole linkage:protein-chromophore linkage:regulation of transcription, DNA-templated:detection of visible light:protein homodimerization activity	T:Signal transduction mechanisms	COG4251(red, far-red light phototransduction)	--	--
[truncated: 2,984 more rows]
