# Supplementary material for: Mapping and Screening of Candidate Gene Regulating the Biomass Yield of Sorghum (Sorghum bicolor L.)
Source: Int J Mol Sci. 2024 Jan 8;25(2):796. doi: 10.3390/ijms25020796 (PMC10815252; doi:10.3390/ijms25020796)
Supplement: Supplementary file 1 [file ijms-25-00796-s001.zip › tables1.xlsx]

## Sheet: Sheet1
	TableS1:Comparison of major agronomic traits between the mutant and WT
traits	WT	sblob	reducthion rate(%)
plant height/cm	115.87±2.68	119±3.34 ns	ns
hundred grain weight/g	3.87±0.5	3.79±0.57 ns	ns
leaf angle	45.34±4.93	25.94±5.98 **	-42.8
stem diameter/mm	13.5±1.65	7.38±2.38**	-42
leaf length/cm	40.75±2.37	25.76±2.73**	-37.74
leaf width/cm	6.74±1.51	4.52±0.36**	-32.9
pannicle length/cm	27.69±1.54	19.55±1.42**	-29.43
grain yield per panicle/g	28.67±3.67	6.55±2.19**	-76.81
leaf thickness/um	162.46±7.53	108.79±9.02**	-33.03
cell width/um	39.09±7.32	17.76±2.74**	-54.5
cell length/um	55.75±4.59	24.64±2.87**	-55.8
chla at shooting stage/mg.g-1.FW	2.51±0.31	1.81±0.23*	-21.9
chla at heading stage/mg.g-1.FW	4.49±1.07	2.01±0.5**	-55.2
chlb at shooting stage/mg.g-1.FW	1.3±0.5	0.91±0.07*	-20.8
chlb at heading stage/mg.g-1.FW	1.92±0.89	1.52±0.55 ns	ns
Photosynthesis rate at shooting stage/umol CO2.m-2.s-1	18.6±2.58	15.9±1*	-14.7
Photosynthesis rate at heading stage/umol CO2.m-2.s-1	23.67±4.4	18.7±3.43**	-20.9
Data are presented as the mean±SD based on three individuals. Asterisks indicate a significant difference between WT and sblob: n=3, Welch’s two-sample t-test,
*P<0.05, **p<0.01,ns no significance
