# Supplementary material for: Mapping and Screening of Candidate Gene Regulating the Biomass Yield of Sorghum (Sorghum bicolor L.)
Source: Int J Mol Sci. 2024 Jan 8;25(2):796. doi: 10.3390/ijms25020796 (PMC10815252; doi:10.3390/ijms25020796)
Supplement: Supplementary file 1 [file ijms-25-00796-s001.zip › tables2.xlsx]

## Sheet: Sheet1
					table S2:primers used for sanger sequence
					TCAAACTTGGCTCCACCGGC	F
					GTAGGAAGACGCTGGGCGGC	R
