# Supplementary material for: Mapping and Screening of Candidate Gene Regulating the Biomass Yield of Sorghum (Sorghum bicolor L.)
Source: Int J Mol Sci. 2024 Jan 8;25(2):796. doi: 10.3390/ijms25020796 (PMC10815252; doi:10.3390/ijms25020796)
Supplement: Supplementary file 1 [file ijms-25-00796-s001.zip › tables3.xlsx]

## Sheet: Sheet1
						Table S3:SNP and indel information of WT and sblob
						SNP Number	Transition	Transvertion	Ts/Tv	Heterozygosity Number	Homozygosity Number
					mixWT	2060083	1349408	711736	1.9	339920	1749957
					mixsblob	2061011	1349913	712175	1.9	321712	1767864
						Start Lost	Stop Lost	Stop Gained	Missense Variant	Synonymous Variant	Intragenic Region
					mixWT	90	134	553	41003	41313	1718178
					mixsblob	87	135	550	40958	41294	1719300
						Insert Number	Delete Number	HeterozygosityNumber	Homozygosity Number	total indel
					mixWT	206588	211608	46948	371248	418196
					mixsblob	206599	211711	38757	379553	418310
