# Supplementary material for: Mapping and Screening of Candidate Gene Regulating the Biomass Yield of Sorghum (Sorghum bicolor L.)
Source: Int J Mol Sci. 2024 Jan 8;25(2):796. doi: 10.3390/ijms25020796 (PMC10815252; doi:10.3390/ijms25020796)
Supplement: Supplementary file 1 [file ijms-25-00796-s001.zip › tables5.xlsx]

## Sheet: Sheet1
		Table S5: details of various kinds of auxin analyzed.
		Index	Class	Molecular Weight	Formula
		Indole-3-carboxylic acid (ICA)	Auxin	161.047679	C9H7NO2
		Indole-3-acetic acid (IAA)	Auxin	175.063329	C10H9NO2
		IAA-Aspartic acid (IAA-ASP)	Auxin	290.090273	C14H14N2O5
		Indole-3-carboxaldehyde (ICAld)	Auxin	145.052764	C9H7NO
		2-Methyl-3-ethylindole acetic acid (MEIAA)	Auxin	189.078979	C11H11NO2
		IAA-Phenylalanine (IAA-Phe)	Auxin	322.131743	C19H18N2O3
		Indole acetonitrile (IA)	Auxin	187.063329	C11H9NO2
		IAA-Alanine (IAA-Ala)	Auxin	246.100443	C13H14N2O3
